# Supplementary material for: Understanding divergent substrate stereoselectivity in the isothiourea-catalysed conjugate addition of cyclic α-substituted β-ketoesters to α,β-unsaturated aryl esters
Source: Chem Sci. 2023 Nov 21;14(48):14146–56. doi: 10.1039/d3sc05470e (PMC10717594; doi:10.1039/d3sc05470e)
Supplement: SC-014-D3SC05470E-s002 [file SC-014-D3SC05470E-s002.cif]

# Electronic Supplementary Material (ESI) for Chemical Science.
# This journal is © The Royal Society of Chemistry 2023

####################################################################### 
# 
# This file contains crystal structure data downloaded from the 
# Cambridge Structural Database (CSD) hosted by the Cambridge 
# Crystallographic Data Centre (CCDC).
# 
# Full information about CCDC data access policies and citation 
# guidelines are available at http://www.ccdc.cam.ac.uk/access/V1 
# 
# Audit and citation data items may have been added by the CCDC. 
# Please retain this information to preserve the provenance of 
# this file and to allow appropriate attribution of the data. 
# 
#######################################################################

data_9
_database_code_depnum_ccdc_archive 'CCDC 2298980'
loop_
_audit_author_name
_audit_author_address
'David Cordes'
;University of St Andrews
United Kingdom
;
_audit_update_record             
;
2023-10-03 deposited with the CCDC.	2023-11-21 downloaded from the CCDC.
;
_audit_creation_date             2023-10-03
_audit_creation_method           
;
Olex2 1.5
(compiled 2023.08.24 svn.re1ec1418 for OlexSys, GUI svn.r6817)
;
_shelx_SHELXL_version_number     2019/3
_chemical_name_common            ?
_chemical_name_systematic        ?
_chemical_formula_moiety         'C19 H22 F3 N O4'
_chemical_formula_sum            'C19 H22 F3 N O4'
_chemical_formula_weight         385.37
_chemical_absolute_configuration ad
_chemical_melting_point          ?
loop_
_atom_type_symbol
_atom_type_description
_atom_type_scat_dispersion_real
_atom_type_scat_dispersion_imag
_atom_type_scat_source
C C 0.0181 0.0091 'International Tables Vol C Tables 4.2.6.8 and 6.1.1.4'
H H 0.0000 0.0000 'International Tables Vol C Tables 4.2.6.8 and 6.1.1.4'
N N 0.0311 0.0180 'International Tables Vol C Tables 4.2.6.8 and 6.1.1.4'
O O 0.0492 0.0322 'International Tables Vol C Tables 4.2.6.8 and 6.1.1.4'
F F 0.0727 0.0534 'International Tables Vol C Tables 4.2.6.8 and 6.1.1.4'

_shelx_space_group_comment       
;
The symmetry employed for this shelxl refinement is uniquely defined
by the following loop, which should always be used as a source of
symmetry information in preference to the above space-group names.
They are only intended as comments.
;
_space_group_crystal_system      orthorhombic
_space_group_IT_number           19
_space_group_name_H-M_alt        P212121
_space_group_name_Hall           'P 2ac 2ab'
loop_
_space_group_symop_operation_xyz
'x, y, z'
'-x+1/2, -y, z+1/2'
'x+1/2, -y+1/2, -z'
'-x, y+1/2, -z+1/2'

_cell_length_a                   9.15002(4)
_cell_length_b                   14.07250(7)
_cell_length_c                   14.39225(7)
_cell_angle_alpha                90
_cell_angle_beta                 90
_cell_angle_gamma                90
_cell_volume                     1853.199(15)
_cell_formula_units_Z            4
_cell_measurement_reflns_used    18829
_cell_measurement_temperature    173
_cell_measurement_theta_max      75.3280
_cell_measurement_theta_min      3.0870
_shelx_estimated_absorpt_T_max   0.882
_shelx_estimated_absorpt_T_min   0.841
_exptl_absorpt_coefficient_mu    0.994
_exptl_absorpt_correction_T_max  1.00000
_exptl_absorpt_correction_T_min  0.95742
_exptl_absorpt_correction_type   multi-scan
_exptl_absorpt_process_details   
;
CrysAlisPro 1.171.41.93a (Rigaku Oxford Diffraction, 2020)
Empirical absorption correction using spherical harmonics,
implemented in SCALE3 ABSPACK scaling algorithm.
;
_exptl_absorpt_special_details   ?
_exptl_crystal_colour            colourless
_exptl_crystal_colour_primary    colourless
_exptl_crystal_density_diffrn    1.381
_exptl_crystal_density_meas      ?
_exptl_crystal_density_method    ?
_exptl_crystal_description       prism
_exptl_crystal_F_000             808
_exptl_crystal_size_max          0.18
_exptl_crystal_size_mid          0.15
_exptl_crystal_size_min          0.13
_exptl_transmission_factor_max   ?
_exptl_transmission_factor_min   ?
_diffrn_reflns_av_R_equivalents  0.0124
_diffrn_reflns_av_unetI/netI     0.0069
_diffrn_reflns_Laue_measured_fraction_full 0.998
_diffrn_reflns_Laue_measured_fraction_max 0.993
_diffrn_reflns_limit_h_max       11
_diffrn_reflns_limit_h_min       -11
_diffrn_reflns_limit_k_max       17
_diffrn_reflns_limit_k_min       -16
_diffrn_reflns_limit_l_max       18
_diffrn_reflns_limit_l_min       -18
_diffrn_reflns_number            21885
_diffrn_reflns_point_group_measured_fraction_full 0.998
_diffrn_reflns_point_group_measured_fraction_max 0.989
_diffrn_reflns_theta_full        67.684
_diffrn_reflns_theta_max         75.488
_diffrn_reflns_theta_min         4.394
_diffrn_ambient_temperature      173
_diffrn_detector                 'hybrid photon counting detector'
_diffrn_detector_area_resol_mean 5.8140
_diffrn_detector_type            'Dectris PILATUS P200K'
_diffrn_measured_fraction_theta_full 0.998
_diffrn_measured_fraction_theta_max 0.993
_diffrn_measurement_details      
;
List of Runs (angles in degrees, time in seconds):

  # Type    Start    End  Width  t~exp~   \w     \q     \k     \f   Frames
#--------------------------------------------------------------------------
  1  \w   -125.00  55.00   0.50    2.00    --  -35.00  60.00 -45.00  360
  2  \w   -108.00 -48.00   0.50    2.00    --  -35.00  30.00  90.00  120
  3  \w   -173.50 -10.00   0.50    5.00    -- -100.00  60.00 -90.00  327
  4  \w   -187.00 -40.00   0.50    5.00    -- -100.00  30.00  45.00  294
  5  \w   -165.00 -10.00   0.50    5.00    -- -100.00  60.00-180.00  310
  6  \w   -190.00-127.50   0.50    5.00    -- -100.00  60.00 135.00  125
  7  \w   -165.00 -19.00   0.50    5.00    -- -100.00  60.00   0.00  292
  8  \w   -152.50 -44.50   0.50    5.00    -- -100.00  30.00 135.00  216
  9  \w   -174.00-114.00   0.50    5.00    -- -100.00  60.00  90.00  120
 10  \w    -70.00 -10.00   0.50    5.00    -- -100.00  30.00   0.00  120
 11  \w   -190.00 -10.00   0.50    5.00    -- -100.00  30.00 -90.00  360
 12  \w   -174.00 -10.00   0.50    5.00    -- -100.00  60.00  45.00  328
 13  \w   -190.00-120.00   0.50    5.00    -- -100.00  60.00-135.00  140
;
_diffrn_measurement_device       'AFC11: Quarter \c 4 circle'
_diffrn_measurement_device_type  'Rigaku XtaLAB P200K'
_diffrn_measurement_method       'shutterless scans'
_diffrn_measurement_specimen_support Loop
_diffrn_orient_matrix_type       
'CrysAlisPro convention (1999,Acta A55,543-557)'
_diffrn_orient_matrix_UB_11      0.0777691000
_diffrn_orient_matrix_UB_12      0.0515914000
_diffrn_orient_matrix_UB_13      0.0804094000
_diffrn_orient_matrix_UB_21      0.1475359000
_diffrn_orient_matrix_UB_22      -0.0123917000
_diffrn_orient_matrix_UB_23      -0.0500394000
_diffrn_orient_matrix_UB_31      -0.0227708000
_diffrn_orient_matrix_UB_32      0.0957964000
_diffrn_orient_matrix_UB_33      -0.0498641000
_diffrn_radiation_monochromator  'Rigaku Osmic Confocal Optical System'
_diffrn_radiation_probe          X-ray
_diffrn_radiation_type           'Cu K\a'
_diffrn_radiation_wavelength     1.54184
_diffrn_source                   'Rotating Anode'
_diffrn_source_type              'Rigaku MM-007HF'
_diffrn_special_details          ?
_reflns_Friedel_coverage         0.743
_reflns_Friedel_fraction_full    0.999
_reflns_Friedel_fraction_max     0.984
_reflns_number_gt                3790
_reflns_number_total             3801
_reflns_special_details          
;
 Reflections were merged by SHELXL according to the crystal
 class for the calculation of statistics and refinement.
 
 _reflns_Friedel_fraction is defined as the number of unique
 Friedel pairs measured divided by the number that would be
 possible theoretically, ignoring centric projections and
 systematic absences.
;
_reflns_threshold_expression     'I > 2\s(I)'
_computing_cell_refinement       'CrysAlisPro 1.171.41.93a (Rigaku OD, 2020)'
_computing_data_collection       
'CrystalClear-SM Expert 2.1 b45 (Rigaku OD, 2015)'
_computing_data_reduction        'CrysAlisPro 1.171.41.93a (Rigaku OD, 2020)'
_computing_molecular_graphics    'Olex2 1.5 (Dolomanov et al., 2009)'
_computing_publication_material  'Olex2 1.5 (Dolomanov et al., 2009)'
_computing_structure_refinement  'SHELXL 2019/3 (Sheldrick, 2015)'
_computing_structure_solution    'SIR2011  (Burla et al.,  2007)'
_refine_diff_density_max         0.320
_refine_diff_density_min         -0.279
_refine_diff_density_rms         0.059
_refine_ls_abs_structure_details 
;
 Flack x determined using 1605 quotients [(I+)-(I-)]/[(I+)+(I-)]
 (Parsons, Flack and Wagner, Acta Cryst. B69 (2013) 249-259).
;
_refine_ls_abs_structure_Flack   0.025(18)
_refine_ls_extinction_coef       .
_refine_ls_extinction_method     none
_refine_ls_goodness_of_fit_ref   1.105
_refine_ls_hydrogen_treatment    mixed
_refine_ls_matrix_type           full
_refine_ls_number_parameters     249
_refine_ls_number_reflns         3801
_refine_ls_number_restraints     1
_refine_ls_R_factor_all          0.0316
_refine_ls_R_factor_gt           0.0315
_refine_ls_restrained_S_all      1.105
_refine_ls_shift/su_max          0.000
_refine_ls_shift/su_mean         0.000
_refine_ls_structure_factor_coef Fsqd
_refine_ls_weighting_details     
'w=1/[\s^2^(Fo^2^)+(0.0456P)^2^+0.3585P] where P=(Fo^2^+2Fc^2^)/3'
_refine_ls_weighting_scheme      calc
_refine_ls_wR_factor_gt          0.0825
_refine_ls_wR_factor_ref         0.0826
_refine_special_details          ?
_olex2_refinement_description    
;
1. Fixed Uiso
 At 1.2 times of:
  All C(H) groups, All C(H,H) groups
 At 1.5 times of:
  All C(H,H,H) groups
2. Restrained distances
 N9-H9
 0.98 with sigma of 0.02
3.a Ternary CH refined with riding coordinates:
 C6(H6)
3.b Secondary CH2 refined with riding coordinates:
 C3(H3A,H3B), C4(H4A,H4B), C5(H5A,H5B), C7(H7A,H7B), C10(H10A,H10B), C20(H20A,
 H20B)
3.c Aromatic/amide H refined with riding coordinates:
 C12(H12), C13(H13), C14(H14), C15(H15), C16(H16)
3.d Idealised Me refined as rotating group:
 C21(H21A,H21B,H21C)
;
_atom_sites_solution_hydrogens   mixed
_atom_sites_solution_primary     direct
_atom_sites_solution_secondary   ?
loop_
_atom_site_label
_atom_site_type_symbol
_atom_site_fract_x
_atom_site_fract_y
_atom_site_fract_z
_atom_site_U_iso_or_equiv
_atom_site_adp_type
_atom_site_occupancy
_atom_site_site_symmetry_order
_atom_site_calc_flag
_atom_site_refinement_flags_posn
_atom_site_refinement_flags_adp
_atom_site_refinement_flags_occupancy
_atom_site_disorder_assembly
_atom_site_disorder_group
F1 F 0.14232(19) 0.31895(13) 0.70334(12) 0.0690(5) Uani 1 1 d . . . . .
F2 F 0.3203(2) 0.41231(10) 0.73322(9) 0.0667(5) Uani 1 1 d . . . . .
F3 F 0.35324(17) 0.28921(10) 0.65136(9) 0.0508(4) Uani 1 1 d . . . . .
O2 O 0.40134(16) 0.58825(12) 0.63798(10) 0.0421(3) Uani 1 1 d . . . . .
O8 O 0.31374(14) 0.26179(10) 0.44641(10) 0.0332(3) Uani 1 1 d . . . . .
O18 O 0.22381(17) 0.54406(10) 0.43453(9) 0.0380(3) Uani 1 1 d . . . . .
O19 O 0.09501(15) 0.65282(9) 0.51355(9) 0.0327(3) Uani 1 1 d . . . . .
N9 N 0.11212(17) 0.18628(11) 0.50016(11) 0.0292(3) Uani 1 1 d D . . . .
H9 H 0.020(2) 0.1918(16) 0.5259(15) 0.030(5) Uiso 1 1 d D . . . .
C1 C 0.16734(19) 0.51682(12) 0.59717(11) 0.0247(3) Uani 1 1 d . . . . .
C2 C 0.2750(2) 0.57635(13) 0.65811(12) 0.0295(4) Uani 1 1 d . . . . .
C3 C 0.1937(3) 0.61557(16) 0.74061(14) 0.0419(5) Uani 1 1 d . . . . .
H3A H 0.221188 0.682629 0.751853 0.050 Uiso 1 1 calc R U . . .
H3B H 0.215602 0.578108 0.797138 0.050 Uiso 1 1 calc R U . . .
C4 C 0.0321(3) 0.60789(16) 0.71562(15) 0.0419(5) Uani 1 1 d . . . . .
H4A H -0.001935 0.666701 0.684696 0.050 Uiso 1 1 calc R U . . .
H4B H -0.027561 0.597251 0.772032 0.050 Uiso 1 1 calc R U . . .
C5 C 0.0204(2) 0.52283(14) 0.64955(13) 0.0325(4) Uani 1 1 d . . . . .
H5A H -0.061117 0.532153 0.605248 0.039 Uiso 1 1 calc R U . . .
H5B H 0.002597 0.463657 0.684993 0.039 Uiso 1 1 calc R U . . .
C6 C 0.22762(18) 0.41540(12) 0.57853(11) 0.0247(3) Uani 1 1 d . . . . .
H6 H 0.321995 0.422962 0.544282 0.030 Uiso 1 1 calc R U . . .
C7 C 0.12549(19) 0.35705(12) 0.51607(13) 0.0291(4) Uani 1 1 d . . . . .
H7A H 0.033951 0.343625 0.550306 0.035 Uiso 1 1 calc R U . . .
H7B H 0.100000 0.395197 0.460594 0.035 Uiso 1 1 calc R U . . .
C8 C 0.19287(18) 0.26365(12) 0.48479(12) 0.0260(3) Uani 1 1 d . . . . .
C10 C 0.1590(2) 0.09081(13) 0.47388(13) 0.0312(4) Uani 1 1 d . . . . .
H10A H 0.247219 0.095549 0.434370 0.037 Uiso 1 1 calc R U . . .
H10B H 0.080954 0.060425 0.436598 0.037 Uiso 1 1 calc R U . . .
C11 C 0.19272(19) 0.02874(12) 0.55698(13) 0.0282(4) Uani 1 1 d . . . . .
C12 C 0.3030(2) 0.05312(15) 0.61873(15) 0.0365(4) Uani 1 1 d . . . . .
H12 H 0.356103 0.110377 0.609597 0.044 Uiso 1 1 calc R U . . .
C13 C 0.3368(3) -0.00491(17) 0.69355(16) 0.0458(5) Uani 1 1 d . . . . .
H13 H 0.412197 0.012737 0.735553 0.055 Uiso 1 1 calc R U . . .
C14 C 0.2602(3) -0.08881(17) 0.70681(16) 0.0473(5) Uani 1 1 d . . . . .
H14 H 0.284073 -0.129425 0.757301 0.057 Uiso 1 1 calc R U . . .
C15 C 0.1495(3) -0.11312(16) 0.64669(16) 0.0473(5) Uani 1 1 d . . . . .
H15 H 0.096341 -0.170290 0.656202 0.057 Uiso 1 1 calc R U . . .
C16 C 0.1149(2) -0.05460(14) 0.57217(15) 0.0383(4) Uani 1 1 d . . . . .
H16 H 0.037622 -0.071650 0.531360 0.046 Uiso 1 1 calc R U . . .
C17 C 0.2610(2) 0.36026(14) 0.66731(13) 0.0327(4) Uani 1 1 d . . . . .
C18 C 0.16531(19) 0.57039(12) 0.50433(12) 0.0259(3) Uani 1 1 d . . . . .
C20 C 0.0855(2) 0.71220(14) 0.43004(14) 0.0361(4) Uani 1 1 d . . . . .
H20A H 0.005787 0.759056 0.437885 0.043 Uiso 1 1 calc R U . . .
H20B H 0.061293 0.671704 0.375952 0.043 Uiso 1 1 calc R U . . .
C21 C 0.2259(3) 0.76373(16) 0.41139(16) 0.0434(5) Uani 1 1 d . . . . .
H21A H 0.257056 0.797149 0.467745 0.065 Uiso 1 1 calc R U . . .
H21B H 0.211042 0.809774 0.361181 0.065 Uiso 1 1 calc R U . . .
H21C H 0.301267 0.717967 0.393048 0.065 Uiso 1 1 calc R U . . .

loop_
_atom_site_aniso_label
_atom_site_aniso_U_11
_atom_site_aniso_U_22
_atom_site_aniso_U_33
_atom_site_aniso_U_23
_atom_site_aniso_U_13
_atom_site_aniso_U_12
F1 0.0608(10) 0.0766(10) 0.0695(10) 0.0466(9) 0.0137(8) 0.0027(8)
F2 0.1278(15) 0.0383(6) 0.0340(6) -0.0002(5) -0.0364(8) 0.0055(9)
F3 0.0683(9) 0.0440(7) 0.0401(6) 0.0040(5) -0.0113(6) 0.0241(7)
O2 0.0366(7) 0.0479(8) 0.0417(8) 0.0004(7) -0.0045(6) -0.0120(7)
O8 0.0264(6) 0.0364(7) 0.0369(7) -0.0016(5) 0.0019(5) 0.0000(5)
O18 0.0551(9) 0.0338(7) 0.0249(6) 0.0028(5) 0.0082(6) 0.0093(6)
O19 0.0403(7) 0.0291(6) 0.0286(6) 0.0059(5) 0.0050(6) 0.0078(5)
N9 0.0267(7) 0.0262(7) 0.0348(8) -0.0027(6) 0.0012(6) 0.0024(6)
C1 0.0264(8) 0.0250(8) 0.0227(7) 0.0016(6) 0.0008(6) -0.0006(6)
C2 0.0374(10) 0.0263(8) 0.0249(8) 0.0016(6) -0.0035(7) -0.0021(7)
C3 0.0605(13) 0.0376(10) 0.0276(9) -0.0081(8) -0.0014(9) 0.0062(10)
C4 0.0506(12) 0.0392(10) 0.0359(10) -0.0025(8) 0.0155(9) 0.0064(9)
C5 0.0322(9) 0.0313(9) 0.0341(9) 0.0036(7) 0.0101(7) 0.0004(7)
C6 0.0262(8) 0.0247(7) 0.0233(7) 0.0011(6) -0.0018(6) 0.0010(6)
C7 0.0256(8) 0.0267(8) 0.0349(9) -0.0007(7) -0.0051(7) 0.0023(6)
C8 0.0239(7) 0.0295(8) 0.0247(8) 0.0003(6) -0.0065(6) 0.0024(7)
C10 0.0337(9) 0.0270(8) 0.0328(9) -0.0051(7) -0.0005(7) 0.0038(7)
C11 0.0252(8) 0.0268(8) 0.0326(8) -0.0054(6) 0.0042(7) 0.0044(7)
C12 0.0273(8) 0.0394(10) 0.0429(10) -0.0020(8) -0.0015(8) 0.0001(8)
C13 0.0418(11) 0.0526(12) 0.0430(11) -0.0037(10) -0.0092(9) 0.0085(10)
C14 0.0648(14) 0.0418(11) 0.0352(10) 0.0033(9) 0.0026(10) 0.0148(11)
C15 0.0615(14) 0.0322(10) 0.0483(12) 0.0010(9) 0.0062(11) -0.0048(10)
C16 0.0426(11) 0.0295(9) 0.0427(11) -0.0060(8) -0.0018(9) -0.0033(8)
C17 0.0406(10) 0.0300(9) 0.0275(8) 0.0028(7) -0.0016(8) 0.0031(8)
C18 0.0279(8) 0.0261(7) 0.0237(8) 0.0009(6) 0.0001(6) -0.0005(6)
C20 0.0430(10) 0.0337(9) 0.0316(10) 0.0096(8) 0.0007(8) 0.0069(8)
C21 0.0534(13) 0.0362(10) 0.0404(11) 0.0058(9) 0.0092(9) -0.0015(9)

_geom_special_details            
;
 All esds (except the esd in the dihedral angle between two l.s. planes)
 are estimated using the full covariance matrix.  The cell esds are taken
 into account individually in the estimation of esds in distances, angles
 and torsion angles; correlations between esds in cell parameters are only
 used when they are defined by crystal symmetry.  An approximate (isotropic)
 treatment of cell esds is used for estimating esds involving l.s. planes.
;
loop_
_geom_bond_atom_site_label_1
_geom_bond_atom_site_label_2
_geom_bond_distance
_geom_bond_site_symmetry_2
_geom_bond_publ_flag
F1 C17 1.337(3) . ?
F2 C17 1.315(2) . ?
F3 C17 1.328(2) . ?
O2 C2 1.203(2) . ?
O8 C8 1.236(2) . ?
O18 C18 1.197(2) . ?
O19 C18 1.333(2) . ?
O19 C20 1.466(2) . ?
N9 H9 0.927(18) . ?
N9 C8 1.334(2) . ?
N9 C10 1.460(2) . ?
C1 C2 1.563(2) . ?
C1 C5 1.544(2) . ?
C1 C6 1.553(2) . ?
C1 C18 1.534(2) . ?
C2 C3 1.506(3) . ?
C3 H3A 0.9900 . ?
C3 H3B 0.9900 . ?
C3 C4 1.525(4) . ?
C4 H4A 0.9900 . ?
C4 H4B 0.9900 . ?
C4 C5 1.533(3) . ?
C5 H5A 0.9900 . ?
C5 H5B 0.9900 . ?
C6 H6 1.0000 . ?
C6 C7 1.535(2) . ?
C6 C17 1.526(2) . ?
C7 H7A 0.9900 . ?
C7 H7B 0.9900 . ?
C7 C8 1.520(2) . ?
C10 H10A 0.9900 . ?
C10 H10B 0.9900 . ?
C10 C11 1.513(3) . ?
C11 C12 1.388(3) . ?
C11 C16 1.389(3) . ?
C12 H12 0.9500 . ?
C12 C13 1.386(3) . ?
C13 H13 0.9500 . ?
C13 C14 1.387(4) . ?
C14 H14 0.9500 . ?
C14 C15 1.375(4) . ?
C15 H15 0.9500 . ?
C15 C16 1.389(3) . ?
C16 H16 0.9500 . ?
C20 H20A 0.9900 . ?
C20 H20B 0.9900 . ?
C20 C21 1.499(3) . ?
C21 H21A 0.9800 . ?
C21 H21B 0.9800 . ?
C21 H21C 0.9800 . ?

loop_
_geom_angle_atom_site_label_1
_geom_angle_atom_site_label_2
_geom_angle_atom_site_label_3
_geom_angle
_geom_angle_site_symmetry_1
_geom_angle_site_symmetry_3
_geom_angle_publ_flag
C18 O19 C20 116.29(14) . . ?
C8 N9 H9 120.2(14) . . ?
C8 N9 C10 123.05(15) . . ?
C10 N9 H9 116.6(14) . . ?
C5 C1 C2 104.21(14) . . ?
C5 C1 C6 116.35(14) . . ?
C6 C1 C2 111.45(14) . . ?
C18 C1 C2 103.48(13) . . ?
C18 C1 C5 112.82(14) . . ?
C18 C1 C6 107.78(13) . . ?
O2 C2 C1 123.03(17) . . ?
O2 C2 C3 127.84(19) . . ?
C3 C2 C1 109.12(16) . . ?
C2 C3 H3A 110.6 . . ?
C2 C3 H3B 110.6 . . ?
C2 C3 C4 105.48(16) . . ?
H3A C3 H3B 108.8 . . ?
C4 C3 H3A 110.6 . . ?
C4 C3 H3B 110.6 . . ?
C3 C4 H4A 110.6 . . ?
C3 C4 H4B 110.6 . . ?
C3 C4 C5 105.64(17) . . ?
H4A C4 H4B 108.7 . . ?
C5 C4 H4A 110.6 . . ?
C5 C4 H4B 110.6 . . ?
C1 C5 H5A 110.4 . . ?
C1 C5 H5B 110.4 . . ?
C4 C5 C1 106.54(16) . . ?
C4 C5 H5A 110.4 . . ?
C4 C5 H5B 110.4 . . ?
H5A C5 H5B 108.6 . . ?
C1 C6 H6 107.1 . . ?
C7 C6 C1 112.12(13) . . ?
C7 C6 H6 107.1 . . ?
C17 C6 C1 113.19(14) . . ?
C17 C6 H6 107.1 . . ?
C17 C6 C7 109.90(14) . . ?
C6 C7 H7A 109.0 . . ?
C6 C7 H7B 109.0 . . ?
H7A C7 H7B 107.8 . . ?
C8 C7 C6 112.91(14) . . ?
C8 C7 H7A 109.0 . . ?
C8 C7 H7B 109.0 . . ?
O8 C8 N9 123.51(16) . . ?
O8 C8 C7 120.89(16) . . ?
N9 C8 C7 115.59(15) . . ?
N9 C10 H10A 109.0 . . ?
N9 C10 H10B 109.0 . . ?
N9 C10 C11 112.73(15) . . ?
H10A C10 H10B 107.8 . . ?
C11 C10 H10A 109.0 . . ?
C11 C10 H10B 109.0 . . ?
C12 C11 C10 120.80(17) . . ?
C12 C11 C16 118.72(19) . . ?
C16 C11 C10 120.47(17) . . ?
C11 C12 H12 119.5 . . ?
C13 C12 C11 120.9(2) . . ?
C13 C12 H12 119.5 . . ?
C12 C13 H13 120.1 . . ?
C12 C13 C14 119.7(2) . . ?
C14 C13 H13 120.1 . . ?
C13 C14 H14 120.1 . . ?
C15 C14 C13 119.9(2) . . ?
C15 C14 H14 120.1 . . ?
C14 C15 H15 119.8 . . ?
C14 C15 C16 120.4(2) . . ?
C16 C15 H15 119.8 . . ?
C11 C16 H16 119.8 . . ?
C15 C16 C11 120.3(2) . . ?
C15 C16 H16 119.8 . . ?
F1 C17 C6 112.54(17) . . ?
F2 C17 F1 107.30(18) . . ?
F2 C17 F3 106.37(17) . . ?
F2 C17 C6 113.78(15) . . ?
F3 C17 F1 104.83(17) . . ?
F3 C17 C6 111.42(15) . . ?
O18 C18 O19 124.65(16) . . ?
O18 C18 C1 124.98(15) . . ?
O19 C18 C1 110.29(14) . . ?
O19 C20 H20A 109.2 . . ?
O19 C20 H20B 109.2 . . ?
O19 C20 C21 111.84(17) . . ?
H20A C20 H20B 107.9 . . ?
C21 C20 H20A 109.2 . . ?
C21 C20 H20B 109.2 . . ?
C20 C21 H21A 109.5 . . ?
C20 C21 H21B 109.5 . . ?
C20 C21 H21C 109.5 . . ?
H21A C21 H21B 109.5 . . ?
H21A C21 H21C 109.5 . . ?
H21B C21 H21C 109.5 . . ?

loop_
_geom_hbond_atom_site_label_D
_geom_hbond_atom_site_label_H
_geom_hbond_atom_site_label_A
_geom_hbond_distance_DH
_geom_hbond_distance_HA
_geom_hbond_distance_DA
_geom_hbond_angle_DHA
_geom_hbond_site_symmetry_A
_geom_hbond_publ_flag
N9 H9 O8 0.927(18) 2.033(19) 2.929(2) 162(2) 3_456 yes

loop_
_geom_torsion_atom_site_label_1
_geom_torsion_atom_site_label_2
_geom_torsion_atom_site_label_3
_geom_torsion_atom_site_label_4
_geom_torsion
_geom_torsion_site_symmetry_1
_geom_torsion_site_symmetry_2
_geom_torsion_site_symmetry_3
_geom_torsion_site_symmetry_4
_geom_torsion_publ_flag
O2 C2 C3 C4 161.1(2) . . . . ?
N9 C10 C11 C12 -61.5(2) . . . . ?
N9 C10 C11 C16 119.35(19) . . . . ?
C1 C2 C3 C4 -17.4(2) . . . . ?
C1 C6 C7 C8 171.10(14) . . . . ?
C1 C6 C17 F1 82.8(2) . . . . ?
C1 C6 C17 F2 -39.6(2) . . . . ?
C1 C6 C17 F3 -159.81(16) . . . . ?
C2 C1 C5 C4 18.52(19) . . . . ?
C2 C1 C6 C7 -178.13(14) . . . . ?
C2 C1 C6 C17 56.86(19) . . . . ?
C2 C1 C18 O18 106.1(2) . . . . ?
C2 C1 C18 O19 -70.87(17) . . . . ?
C2 C3 C4 C5 28.9(2) . . . . ?
C3 C4 C5 C1 -29.7(2) . . . . ?
C5 C1 C2 O2 -179.32(18) . . . . ?
C5 C1 C2 C3 -0.68(19) . . . . ?
C5 C1 C6 C7 62.60(19) . . . . ?
C5 C1 C6 C17 -62.4(2) . . . . ?
C5 C1 C18 O18 -141.85(19) . . . . ?
C5 C1 C18 O19 41.1(2) . . . . ?
C6 C1 C2 O2 54.4(2) . . . . ?
C6 C1 C2 C3 -126.94(16) . . . . ?
C6 C1 C5 C4 141.64(16) . . . . ?
C6 C1 C18 O18 -12.0(2) . . . . ?
C6 C1 C18 O19 170.99(14) . . . . ?
C6 C7 C8 O8 -53.4(2) . . . . ?
C6 C7 C8 N9 127.74(16) . . . . ?
C7 C6 C17 F1 -43.4(2) . . . . ?
C7 C6 C17 F2 -165.76(17) . . . . ?
C7 C6 C17 F3 74.0(2) . . . . ?
C8 N9 C10 C11 111.11(19) . . . . ?
C10 N9 C8 O8 0.6(3) . . . . ?
C10 N9 C8 C7 179.41(16) . . . . ?
C10 C11 C12 C13 -178.26(18) . . . . ?
C10 C11 C16 C15 177.77(19) . . . . ?
C11 C12 C13 C14 0.4(3) . . . . ?
C12 C11 C16 C15 -1.4(3) . . . . ?
C12 C13 C14 C15 -1.1(3) . . . . ?
C13 C14 C15 C16 0.7(4) . . . . ?
C14 C15 C16 C11 0.6(3) . . . . ?
C16 C11 C12 C13 0.9(3) . . . . ?
C17 C6 C7 C8 -62.09(19) . . . . ?
C18 O19 C20 C21 -77.9(2) . . . . ?
C18 C1 C2 O2 -61.1(2) . . . . ?
C18 C1 C2 C3 117.49(16) . . . . ?
C18 C1 C5 C4 -93.04(18) . . . . ?
C18 C1 C6 C7 -65.23(17) . . . . ?
C18 C1 C6 C17 169.76(15) . . . . ?
C20 O19 C18 O18 2.5(3) . . . . ?
C20 O19 C18 C1 179.53(15) . . . . ?

_shelx_res_file                  
;
TITL DYAS1
    dyas1.res
    created by SHELXL-2019/3 at 10:39:52 on 03-Oct-2023
REM Shelx file produced by Sir2011 on Wed Jun 22 2022 at 15:24:17
REM Structure name: DYAS1
CELL 1.54184 9.150024 14.072502 14.392246 90 90 90
ZERR 4 0.000043 0.000066 0.00007 0 0 0
LATT -1
SYMM 0.5-X,-Y,0.5+Z
SYMM 0.5+X,0.5-Y,-Z
SYMM -X,0.5+Y,0.5-Z
SFAC C H N O F
UNIT 76 88 4 16 12
EQIV $1 -0.5+X,0.5-Y,1-Z
DFIX 0.98 N9 H9

L.S. 4
PLAN  5
SIZE 0.13 0.15 0.18
TEMP -100.15
CONF
HTAB N9 O8_$1
MORE -1
BOND $H
fmap 2
acta
REM <olex2.extras>
REM <HklSrc "%.\\DYAS1.hkl">
REM </olex2.extras>

WGHT    0.045600    0.358500
FVAR       8.45673
F1    5    0.142323    0.318952    0.703341    11.00000    0.06076    0.07664 =
         0.06948    0.04656    0.01370    0.00268
F2    5    0.320259    0.412306    0.733217    11.00000    0.12783    0.03828 =
         0.03402   -0.00017   -0.03637    0.00551
F3    5    0.353242    0.289213    0.651360    11.00000    0.06827    0.04400 =
         0.04010    0.00403   -0.01135    0.02412
O2    4    0.401335    0.588254    0.637978    11.00000    0.03659    0.04792 =
         0.04170    0.00044   -0.00454   -0.01201
O8    4    0.313743    0.261788    0.446413    11.00000    0.02640    0.03639 =
         0.03686   -0.00158    0.00186    0.00003
O18   4    0.223812    0.544064    0.434532    11.00000    0.05512    0.03382 =
         0.02492    0.00281    0.00817    0.00935
O19   4    0.095009    0.652817    0.513550    11.00000    0.04026    0.02910 =
         0.02860    0.00587    0.00497    0.00775
N9    3    0.112119    0.186281    0.500163    11.00000    0.02675    0.02619 =
         0.03476   -0.00265    0.00124    0.00239
H9    2    0.019651    0.191789    0.525948    11.00000    0.02967
C1    1    0.167339    0.516823    0.597167    11.00000    0.02636    0.02497 =
         0.02274    0.00162    0.00078   -0.00062
C2    1    0.274997    0.576348    0.658113    11.00000    0.03736    0.02632 =
         0.02487    0.00165   -0.00355   -0.00213
C3    1    0.193672    0.615570    0.740609    11.00000    0.06048    0.03759 =
         0.02761   -0.00808   -0.00140    0.00621
AFIX  23
H3A   2    0.221188    0.682629    0.751853    11.00000   -1.20000
H3B   2    0.215602    0.578108    0.797138    11.00000   -1.20000
AFIX   0
C4    1    0.032137    0.607893    0.715615    11.00000    0.05064    0.03921 =
         0.03589   -0.00251    0.01547    0.00636
AFIX  23
H4A   2   -0.001935    0.666701    0.684696    11.00000   -1.20000
H4B   2   -0.027561    0.597251    0.772032    11.00000   -1.20000
AFIX   0
C5    1    0.020398    0.522829    0.649551    11.00000    0.03216    0.03131 =
         0.03414    0.00363    0.01006    0.00041
AFIX  23
H5A   2   -0.061117    0.532153    0.605248    11.00000   -1.20000
H5B   2    0.002597    0.463657    0.684993    11.00000   -1.20000
AFIX   0
C6    1    0.227619    0.415401    0.578531    11.00000    0.02617    0.02475 =
         0.02329    0.00110   -0.00176    0.00097
AFIX  13
H6    2    0.321995    0.422962    0.544282    11.00000   -1.20000
AFIX   0
C7    1    0.125494    0.357045    0.516068    11.00000    0.02555    0.02671 =
         0.03491   -0.00075   -0.00506    0.00226
AFIX  23
H7A   2    0.033951    0.343625    0.550306    11.00000   -1.20000
H7B   2    0.100000    0.395197    0.460594    11.00000   -1.20000
AFIX   0
C8    1    0.192870    0.263647    0.484786    11.00000    0.02394    0.02950 =
         0.02469    0.00026   -0.00647    0.00240
C10   1    0.158951    0.090813    0.473879    11.00000    0.03375    0.02702 =
         0.03278   -0.00511   -0.00055    0.00385
AFIX  23
H10A  2    0.247219    0.095549    0.434370    11.00000   -1.20000
H10B  2    0.080954    0.060425    0.436598    11.00000   -1.20000
AFIX   0
C11   1    0.192721    0.028744    0.556983    11.00000    0.02518    0.02676 =
         0.03264   -0.00545    0.00417    0.00443
C12   1    0.303017    0.053117    0.618728    11.00000    0.02731    0.03935 =
         0.04293   -0.00201   -0.00154    0.00012
AFIX  43
H12   2    0.356103    0.110377    0.609597    11.00000   -1.20000
AFIX   0
C13   1    0.336839   -0.004911    0.693553    11.00000    0.04179    0.05257 =
         0.04301   -0.00368   -0.00916    0.00847
AFIX  43
H13   2    0.412197    0.012737    0.735553    11.00000   -1.20000
AFIX   0
C14   1    0.260183   -0.088815    0.706808    11.00000    0.06483    0.04185 =
         0.03525    0.00327    0.00257    0.01484
AFIX  43
H14   2    0.284073   -0.129425    0.757301    11.00000   -1.20000
AFIX   0
C15   1    0.149480   -0.113117    0.646689    11.00000    0.06150    0.03222 =
         0.04828    0.00095    0.00620   -0.00478
AFIX  43
H15   2    0.096341   -0.170290    0.656202    11.00000   -1.20000
AFIX   0
C16   1    0.114899   -0.054603    0.572171    11.00000    0.04263    0.02948 =
         0.04271   -0.00604   -0.00184   -0.00332
AFIX  43
H16   2    0.037622   -0.071650    0.531360    11.00000   -1.20000
AFIX   0
C17   1    0.261013    0.360261    0.667312    11.00000    0.04064    0.03000 =
         0.02751    0.00281   -0.00160    0.00312
C18   1    0.165305    0.570393    0.504335    11.00000    0.02791    0.02613 =
         0.02367    0.00092    0.00009   -0.00047
C20   1    0.085545    0.712201    0.430044    11.00000    0.04305    0.03371 =
         0.03159    0.00959    0.00070    0.00689
AFIX  23
H20A  2    0.005787    0.759056    0.437885    11.00000   -1.20000
H20B  2    0.061293    0.671704    0.375952    11.00000   -1.20000
AFIX   0
C21   1    0.225872    0.763732    0.411390    11.00000    0.05340    0.03623 =
         0.04044    0.00578    0.00916   -0.00155
AFIX 137
H21A  2    0.257056    0.797149    0.467745    11.00000   -1.50000
H21B  2    0.211042    0.809774    0.361181    11.00000   -1.50000
H21C  2    0.301267    0.717967    0.393048    11.00000   -1.50000
AFIX   0
HKLF 4


REM  DYAS1
REM wR2 = 0.0826, GooF = S = 1.105, Restrained GooF = 1.105 for all data
REM R1 = 0.0315 for 3790 Fo > 4sig(Fo) and 0.0316 for all 3801 data
REM 249 parameters refined using 1 restraints

END

WGHT      0.0456      0.3586

REM Highest difference peak  0.320,  deepest hole -0.279,  1-sigma level  0.059
Q1    1   0.1591  0.3728  0.7412  11.00000  0.05    0.32
Q2    1   0.1552  0.0675  0.3446  11.00000  0.05    0.19
Q3    1   0.1184  0.1765  0.6267  11.00000  0.05    0.18
Q4    1   0.1294  0.8352  0.3165  11.00000  0.05    0.17
Q5    1   0.3749 -0.1453  0.8367  11.00000  0.05    0.17
;
_shelx_res_checksum              40185
_shelx_hkl_file                  
;
   0   0  -1 143.823 8.01497   1
   0   0   1-1.19260 2.24811   1
   0   0  -2 357948. 497.455   1
   0   0   2 362706. 484.402   1
   0   0   3 31.8182 15.1480   1
   0   0   4 151425. 462.598   1
   0   0   5 7.93093 19.6728   1
   0   0   6 33974.9 277.343   1
   0   0   7 5.03059 22.8546   1
   0   0  -8 2822.58 65.6274   5
   0   0   8 2987.05 102.021   1
   0   0  -8 2866.08 66.0196  11
   0   0  -9 22.1756 16.9966   3
   0   0  -9 40.7238 20.5759   5
   0   0  -9 30.9674 20.1828  11
   0   0  10 11459.5 232.052   1
   0   0 -10 11715.8 139.780   3
   0   0 -10 11524.6 149.922   5
   0   0 -10 11595.7 150.928  11
   0   0  11 18.0669 35.1832   1
   0   0 -11-4.00041 23.8466  11
   0   0 -11 5.05747 19.1849   8
   0   0  12 50342.6 547.276   1
   0   0 -12 50365.4 317.059   3
   0   0 -12 50883.9 346.315   5
   0   0 -12 51498.5 352.982  11
   0   0 -12 50400.6 309.176   8
   0   0 -13 3.69675 23.2902   3
   0   0 -13 23.3351 32.0030   5
   0   0 -13 12.2405 21.7364   8
   0   0 -13 40.7700 30.7131  11
   0   0 -14 101971. 503.127   5
   0   0 -14 101581. 414.913   8
   0   0 -15 44.8714 26.9566   5
   0   0 -15 5.73551 30.3331  11
   0   0 -16 691.188 41.7617   5
   0   0 -16 729.281 43.4594  11
   0   0 -17 2.63906 17.9700   5
   0   0 -17-5.12887 19.8855  11
   0   0  18 602.272 29.5155  11
   0   1   0 1.19687 2.44172   1
   0   1   0 0.15135 2.39327   2
   0  -1  -1 90935.3 196.453   1
   0  -1   1 91910.3 194.063   1
   0  -1   2 112257. 281.852   1
   0   1   2 111327. 281.493   1
   0  -1   2 111671. 283.641   1
   0   1   3 71211.6 275.296   1
   0  -1   3 73407.8 279.160   1
   0   1   4 190131. 522.417   1
   0  -1   4 192015. 521.850   1
   0   1   5 270001. 704.902   1
   0  -1   5 271451. 700.697   1
   0  -1   6 11327.7 163.711   1
   0   1   6 11208.3 163.455   1
   0   1   7 9787.69 168.229   1
   0  -1   7 9311.77 161.929   1
   0   1  -8 25242.9 191.343   5
   0  -1  -8 24997.2 189.070   5
   0  -1   8 25572.0 291.344   1
   0   1   8 25683.8 297.591   1
   0   1  -8 25209.1 182.884   3
   0  -1  -8 24848.6 189.254  11
   0  -1   9 2573.42 104.593   1
   0   1   9 2141.93 96.4258   1
   0   1  -9 2219.28 60.8504   3
   0  -1  -9 2510.57 59.8209   3
   0  -1  -9 2327.11 64.0807   5
   0   1  -9 2134.58 62.7958   5
   0   1  -9 2291.96 56.9141   8
   0  -1  -9 2320.20 65.8288  11
   0   1  10 76595.4 597.927   1
   0  -1  10 75691.8 594.953   1
   0  -1 -10 76801.3 346.392   3
   0   1 -10 75170.5 363.195   3
   0   1 -10 76618.6 384.333   5
   0  -1 -10 77684.3 383.189   5
   0   1 -10 77167.8 337.471   8
   0  -1 -10 78555.2 385.967  11
   0  -1  11 1415.35 93.0438   1
   0  -1 -11 1475.15 53.6275   3
   0   1  11 1444.24 92.9666   1
   0   1 -11 1423.96 57.9459   3
   0  -1 -11 1461.73 60.1663   5
   0   1 -11 1344.14 58.0511   5
   0  -1 -11 1556.13 62.7985  11
   0   1 -11 1401.35 51.4064   8
   0  -1 -12 532.506 42.7336   5
   0   1 -12 508.546 43.7656   5
   0   1 -12 624.291 44.1552   3
   0   1  12 483.235 63.9941   1
   0  -1  12 509.627 65.7882   1
   0  -1 -12 565.141 38.9254   3
   0   1 -12 488.839 38.4793  13
   0   1 -12 500.890 35.3124   8
   0  -1 -12 585.224 46.6999  11
   0  -1 -12 541.919 39.2575   8
   0   1 -13 1895.97 73.1980   5
   0  -1 -13 1656.97 70.8358   5
   0   1 -13 1854.57 68.6026   3
   0   1 -13 1807.09 66.1077  13
   0  -1 -13 1749.97 64.0388   8
   0  -1 -13 1578.98 71.1507  11
   0   1 -14 123326. 507.375   3
   0  -1 -14 124024. 484.788   8
   0  -1 -14 123882. 561.993  11
   0   1 -15 2377.75 76.6913   5
   0  -1 -15 2390.62 75.6359   5
   0  -1 -15 2350.60 77.1119  11
   0   1 -16 32.7712 24.4624   5
   0  -1 -16 32.9810 23.6644   5
   0  -1 -16 108.882 27.4000  11
   0  -1 -17 1504.43 45.9983   5
   0   1 -17 1472.63 47.5698   5
   0  -1 -17 1474.57 48.3747  11
   0   1  18 471.140 26.0494  11
   0  -2   0 208307. 354.121   2
   0  -2   0 204789. 328.759   1
   0  -2   1 150661. 297.429   1
   0  -2  -1 145762. 336.233   2
   0  -2   1 149222. 259.397   2
   0  -2  -1 144509. 297.983   1
   0   2  -1 148266. 254.890   2
   0   2  -2 183877. 256.128   2
   0  -2  -2 176914. 395.511   1
   0  -2   3 7708.73 95.8175   1
   0   2  -3 6936.47 50.8638   2
   0  -2   4 107781. 405.217   1
   0  -2   5 75976.2 380.916   1
   0  -2   6 140065. 576.249   1
   0  -2   7 40668.6 343.692   1
   0  -2  -8 3047.53 68.4601   5
   0   2  -8 3015.84 68.4216   5
   0  -2   8 3035.69 104.913   1
   0   2  -8 3080.37 67.6790   3
   0   2  -8 3229.10 70.4602  11
   0   2   8 3107.78 64.7128  10
   0  -2  -8 3164.28 69.0072  11
   0   2  -9 50955.9 287.083   3
   0  -2   9 50930.9 453.482   1
   0   2  -9 50264.0 297.496   5
   0  -2  -9 50795.7 291.733   5
   0   2   9 49778.2 272.075  10
   0  -2  -9 50526.8 289.893  11
   0   2  -9 51617.2 291.627  11
   0  -2  10 2727.86 118.269   1
   0   2 -10 2817.26 74.2026   3
   0  -2 -10 2708.55 75.3104   5
   0   2 -10 2741.46 78.3713   5
   0   2  10 2814.83 70.7052  10
   0   2 -10 2755.89 76.2622  11
   0  -2 -10 2850.98 76.3168  11
   0  -2 -11 15161.2 183.572   5
   0   2 -11 14898.1 186.956   5
   0  -2  11 15204.0 288.465   1
   0   2 -11 15221.7 178.697   3
   0   2 -11 15529.7 180.357  13
   0   2  11 15067.3 165.829  10
   0   2 -11 15823.3 184.068  11
   0  -2 -11 14800.3 183.635  11
   0  -2 -12 1578.57 65.0854   5
   0   2 -12 1448.36 66.3157   5
   0   2 -12 1431.33 61.0614   3
   0  -2  12 1587.36 103.809   1
   0   2 -12 1561.02 61.5645  13
   0   2 -12 1565.62 64.8060  11
   0  -2 -12 1496.95 65.5414  11
   0  -2 -13 608.718 46.4129   5
   0   2 -13 680.935 50.8768   5
   0   2 -13 759.640 49.1895   3
   0   2 -13 698.970 46.0802  13
   0  -2 -13 638.034 44.1248   8
   0   2 -13 708.408 49.8824  11
   0  -2 -13 630.094 50.6070  11
   0   2 -14 152.620 35.7495   5
   0  -2 -14 239.181 35.4401   5
   0   2 -14 184.649 33.1813   3
   0   2 -14 216.806 33.5138  13
   0  -2 -14 268.602 40.5423  11
   0   2 -14 215.061 37.7560  11
   0  -2 -14 225.242 32.3166   8
   0  -2 -15 2827.55 81.1334   5
   0   2 -15 2552.00 78.6986   5
   0   2 -15 2634.80 71.5366  13
   0  -2 -15 2678.64 69.4684   8
   0  -2 -15 2673.00 79.5786  11
   0   2 -15 2702.74 80.2355  11
   0  -2 -16 271.114 29.4646   5
   0   2 -16 250.439 31.7275   5
   0  -2 -16 297.815 32.3401  11
   0  -2  17 374.344 21.8960   3
   0  -2 -17 407.505 26.7860   5
   0   2 -17 406.786 29.3724   5
   0  -2 -17 416.593 28.6441  11
   0   2 -17 411.590 27.3654  11
   0  -3   0 77.4535 13.8175   2
   0   3   0 67.9703 14.8368   1
   0   3  -1 286879. 464.736   2
   0   3   1 287059. 498.171   1
   0  -3   1 286745. 465.538   2
   0   3  -1 287036. 490.195   1
   0   3  -2 207681. 462.046   1
   0   3  -2 207274. 356.082   2
   0   3  -3 118478. 243.249   2
   0  -3   3 118210. 394.715   1
   0  -3   4 37266.9 247.935   1
   0  -3   5 181018. 616.597   1
   0  -3   6 313839. 879.332   1
   0  -3   7 175350. 725.868   1
   0   3  -7 173052. 483.126   5
   0   3  -8 3389.56 73.6220   3
   0  -3   8 3417.21 114.290   1
   0   3  -8 3409.17 74.6874   5
   0  -3  -8 3364.93 71.9546   5
   0   3   8 3511.92 70.9011   7
   0   3  -8 3570.32 72.8421  11
   0   3   8 3486.39 71.5918  10
   0   3  -9 11207.9 141.765   3
   0  -3   9 11424.7 217.507   1
   0  -3  -9 11401.2 140.385   5
   0   3  -9 11030.4 143.762   5
   0   3  -9 11320.4 137.246  11
   0   3   9 11364.9 135.852  10
   0   3   9 11445.6 133.953   7
   0  -3  -9 10962.5 137.753  11
   0  -3  10 2165.19 106.136   1
   0   3 -10 2279.31 70.9033   3
   0   3 -10 2166.68 71.9147   5
   0  -3 -10 2356.13 70.5245   5
   0   3  10 2295.51 64.5968   7
   0  -3 -10 2229.38 68.3117  11
   0   3 -10 2260.30 68.6506  11
   0   3  10 2379.13 68.5008  10
   0  -3 -11 4226.59 99.8174   5
   0   3 -11 4018.79 102.373   5
   0  -3  11 4176.19 155.819   1
   0   3 -11 4278.96 99.0459   3
   0   3 -11 4078.97 96.3578  13
   0   3  11 4170.32 93.1459  10
   0  -3 -11 4036.54 96.3780  11
   0   3 -11 4211.48 98.4225  11
   0   3 -12 146.530 31.6026   5
   0  -3 -12 52.1192 27.6773   5
   0   3 -12 97.0832 31.9539   3
   0  -3  12 25.3403 37.3343   1
   0   3 -12 27.8113 26.0727  13
   0   3  12 26.8370 22.8449  10
   0  -3 -12 26.4760 26.4356  11
   0   3 -12 22.4112 26.0590  11
   0  -3 -13 13691.9 181.277   5
   0   3 -13 13971.4 191.972   5
   0   3 -13 13756.0 182.636   3
   0   3 -13 13784.9 180.498  13
   0  -3 -13 13987.3 186.476  11
   0   3 -13 14112.9 181.990  11
   0   3 -14 72.5769 30.1727   5
   0  -3 -14 73.7173 28.8752   5
   0   3 -14 72.6560 28.7562   3
   0   3 -14 162.146 32.0742  13
   0  -3 -14 46.7315 25.4044   8
   0  -3 -14 82.6408 31.0526  11
   0   3 -14 69.9848 30.3856  11
   0  -3 -15 26402.6 228.105   5
   0   3 -15 26694.2 242.172   5
   0   3 -15 26293.1 221.208  13
   0  -3 -15 26801.6 232.873  11
   0  -3 -15 26523.2 214.897   8
   0   3 -16 1048.41 48.6151   5
   0  -3 -16 1051.33 44.4177   5
   0  -3 -16 989.091 37.9292   8
   0  -3 -16 1078.18 47.2392  11
   0   3 -16 1038.71 44.9595  11
   0  -3  17 692.242 28.3540   3
   0   3 -17 724.223 34.6532   5
   0  -3 -17 676.468 29.4396   5
   0   3 -17 737.862 31.2445  11
   0  -3 -17 690.470 32.5218  11
   0   4   0 39295.0 202.498   1
   0   4   1 154304. 421.559   1
   0   4  -1 152492. 413.464   1
   0  -4   2 349089. 571.143   2
   0   4   2 349492. 672.240   1
   0   4  -2 351108. 674.027   1
   0   4  -3 2629.05 45.0423   2
   0   4   3 2746.56 68.7239   1
   0   4   4 328285. 787.736   1
   0  -4   4 326362. 784.281   1
   0   4  -4 327795. 431.401   2
   0  -4   5 660131. 1210.21   1
   0   4   5 638103. 1163.45   1
   0   4   6 75699.7 452.200   1
   0  -4   6 74669.5 448.800   1
   0  -4   7 156.234 33.2865   1
   0   4   7 295.694 41.2536   1
   0  -4  -7 278.863 24.5427   5
   0   4   7 126.701 20.6300   7
   0   4   7 172.211 22.4739  10
   0   4  -8 184615. 551.015   3
   0   4   8 184080. 838.211   1
   0   4   8 184233. 513.571   4
   0  -4  -8 183880. 531.716   5
   0   4   8 184325. 535.265  10
   0   4  -8 183652. 506.165  11
   0  -4  -8 182522. 516.601  11
   0   4   8 182617. 525.566   7
   0   4  -9 17404.8 180.546   3
   0  -4   9 16432.6 269.121   1
   0   4   9 16249.8 260.363   1
   0   4   9 17470.6 166.350   4
   0   4  -9 15812.8 175.280   5
   0  -4  -9 17355.5 176.573   5
   0   4   9 17735.3 172.719   7
   0  -4  -9 17521.2 173.497  11
   0   4  -9 17206.6 167.655  11
   0   4   9 17566.2 177.746  10
   0   4 -10 458.327 38.8808   5
   0  -4 -10 472.221 37.7835   5
   0   4  10 438.237 54.4436   1
   0   4 -10 507.761 39.3467   3
   0  -4  10 401.166 53.0173   1
   0   4 -10 382.098 36.9837  13
   0   4 -10 408.681 34.1449  11
   0  -4 -10 549.508 38.8430  11
   0   4  10 535.611 37.1815   7
   0  -4 -11 18.8540 24.8340   5
   0   4 -11 27.6884 26.7450   5
   0   4 -11 25.4986 28.3276   3
   0   4  11 39.7909 34.2742   1
   0   4 -11 15.0774 24.5969  13
   0   4  11 16.1991 20.0629   7
   0  -4 -11 38.2882 24.3551  11
   0   4 -11 77.8163 26.1160  11
   0   4  11 19.8372 23.7393  10
   0   4 -12 789.826 54.1832   5
   0  -4 -12 859.334 51.4385   5
   0  -4  12 872.329 81.5669   1
   0   4 -12 838.414 52.8833   3
   0   4  12 808.554 79.3290   1
   0   4 -12 787.750 51.9559  13
   0   4  12 847.624 48.9185  10
   0  -4 -12 808.161 48.7876  11
   0   4 -12 891.398 49.4241  11
   0   4 -13 1925.34 76.2965   5
   0  -4 -13 1747.05 67.7800   5
   0   4 -13 1767.18 71.4130   3
   0   4 -13 1767.13 69.5435  13
   0  -4 -13 1669.89 66.6730  11
   0   4 -13 1799.56 68.0332  11
   0   4 -14 72.7772 32.2144   5
   0  -4 -14 86.1927 27.3514   5
   0   4 -14 82.9535 30.0599   3
   0   4 -14 108.224 29.5323  13
   0   4 -14 138.971 29.1017  11
   0  -4 -14 98.4645 26.6178   8
   0  -4 -14 66.7052 28.7667  11
   0   4 -15 164.248 32.7028   5
   0  -4 -15 193.290 28.8403   5
   0   4 -15 161.096 29.2262  13
   0   4 -15 174.507 27.8224  11
   0  -4 -15 195.402 29.3886   8
   0  -4 -15 166.108 29.2106  11
   0  -4 -16 2665.06 62.1219   5
   0   4 -16 2620.72 69.2726   5
   0   4 -16 2597.96 61.8700  13
   0   4 -16 2673.50 61.5141  11
   0  -4 -16 2658.57 59.2976   8
   0  -4 -16 2619.47 64.2232  11
   0   4 -17 6436.85 86.1950   5
   0   4  17 6355.15 77.1166  11
   0   5   0 1074.90 40.2775   1
   0   5  -1 31424.0 209.639   1
   0   5   1 31528.6 212.352   1
   0   5   2 5849.02 97.0035   1
   0   5  -2 6067.59 98.2287   1
   0   5  -3 48135.0 291.758   1
   0   5   3 48458.0 298.659   1
   0   5   4 114607. 496.421   1
   0  -5   4 107406. 497.191   1
   0   5   5 7549.95 141.275   1
   0  -5   5 6801.71 133.650   1
   0   5  -6 140833. 430.872   3
   0   5   6 139897. 649.055   1
   0  -5   6 143573. 648.978   1
   0   5   6 142126. 434.324   4
   0   5  -6 142781. 435.241   5
   0   5   6 141275. 452.205   6
   0   5   6 143193. 439.696  10
   0   5   6 138523. 432.815   7
   0   5  -7 9532.88 122.297   3
   0   5   7 9390.97 183.226   1
   0  -5   7 9827.86 184.408   1
   0  -5  -7 9992.90 121.584   5
   0   5   7 9812.03 121.599   4
   0   5  -7 9915.07 125.323   5
   0   5   7 9879.42 123.616   7
   0   5   7 9703.31 124.833  10
   0   5   8 2464.75 103.335   1
   0  -5   8 2315.72 99.2563   1
   0  -5  -8 2342.12 65.5757   5
   0   5   8 2428.16 64.9168   4
   0   5   8 2453.62 68.4429  10
   0  -5  -8 2473.25 62.7371  11
   0   5   8 2337.19 65.6637   7
   0   5  -8 2410.03 59.2524  11
   0   5   9 7086.95 114.224   4
   0  -5  -9 6641.86 113.053   5
   0   5   9 6645.96 177.831   1
   0   5  -9 6461.97 114.752   3
   0  -5   9 6744.38 177.662   1
   0   5  -9 7002.24 122.105  13
   0   5   9 6687.01 117.063  10
   0  -5  -9 6875.16 109.437  11
   0   5   9 6784.75 112.525   7
   0   5  -9 6776.09 104.581  11
   0   5  10 5922.26 107.077   4
   0  -5 -10 5890.87 111.531   5
   0   5  10 5958.29 179.470   1
   0   5 -10 6069.74 118.058   3
   0  -5  10 6033.86 178.148   1
   0   5 -10 5973.84 117.919  13
   0   5  10 5926.00 113.899  10
   0  -5 -10 5740.94 105.868  11
   0   5  10 5712.74 108.340   7
   0   5 -10 6140.00 106.547  11
   0  -5 -11 25615.2 238.366   5
   0  -5  11 26451.8 388.343   1
   0   5  11 26646.2 393.200   1
   0   5 -11 26210.4 249.325   3
   0   5 -11 26113.0 251.135  13
   0  -5 -11 25180.0 231.734  11
   0   5  11 25808.4 231.215   7
   0   5  11 25638.9 243.225  10
   0   5 -11 25518.7 223.465  11
   0   5 -12 14658.2 194.061   5
   0  -5 -12 14711.8 183.346   5
   0   5 -12 14922.8 192.869   3
   0   5 -12 15018.5 193.602  13
   0   5 -12 14506.8 173.300  11
   0   5  12 14605.3 175.283   7
   0  -5 -12 14768.2 180.003  11
   0  -5 -13 12174.6 165.357   5
   0   5 -13 12737.6 180.902   5
   0   5 -13 12568.7 176.388   3
   0   5 -13 12723.5 178.390  13
   0  -5 -13 12147.4 161.769  11
   0   5 -13 12030.3 156.786  11
   0   5 -14 2448.90 81.5096   5
   0  -5 -14 2494.81 73.3698   5
   0   5 -14 2597.45 80.3712   3
   0   5 -14 2464.71 78.1057  13
   0   5 -14 2421.66 69.6956  11
   0  -5 -14 2445.42 72.3790  11
   0  -5 -14 2284.74 75.5099   8
   0   5 -15 1520.58 60.0298   5
   0  -5 -15 1447.57 52.0997   5
   0   5 -15 1433.98 55.6402   3
   0   5 -15 1414.05 56.1567  13
   0   5 -15 1468.12 50.3878  11
   0  -5 -15 1471.35 52.9858  11
   0  -5 -15 1407.96 54.2729   8
   0   5 -16 574.905 36.5161   5
   0   5 -16 560.467 32.7544  13
   0  -5 -16 587.376 31.5936   8
   0   5 -16 584.930 28.2593  11
   0   5 -17 918.467 35.4100   5
   0   6   0 391382. 812.068   1
   0   6  -1 7258.81 112.379   1
   0   6   1 7609.34 120.720   1
   0   6   2 662.378 39.9930   1
   0   6  -2 679.397 38.7533   1
   0   6  -3 18083.9 198.291   1
   0   6   3 19886.5 207.484   1
   0  -6   4 1020.41 54.0266   1
   0   6   4 945.875 51.6225   1
   0   6   5 20176.9 167.963   4
   0   6   5 19673.0 172.723   6
   0   6  -5 19569.3 161.665   5
   0  -6   5 19867.9 234.579   1
   0   6   5 20365.7 240.088   1
   0   6  -5 19553.0 162.693  13
   0   6   5 20108.1 168.672   7
   0   6  -6 92947.3 371.623   5
   0  -6  -6 93682.3 364.598   5
   0   6   6 91290.0 389.258   6
   0   6   6 93950.4 378.069   4
   0  -6   6 94323.4 553.165   1
   0   6   6 95186.1 554.264   1
   0   6  -6 92916.5 367.273   3
   0   6  -6 94083.7 377.756  13
   0   6   6 91367.6 376.467  10
   0   6   6 92200.8 380.153   7
   0   6  -7 35.4862 20.2911   3
   0   6   7 9.69566 23.1584   1
   0  -6   7 135.963 32.0644   1
   0   6   7 75.1693 21.5545   4
   0  -6  -7 204.063 24.6499   5
   0   6   7 288.732 31.8598   6
   0   6  -7 27.2652 20.9906   5
   0   6   7 169.735 25.5600  10
   0   6   7 173.278 25.6089   7
   0   6   8 1187.85 76.8026   1
   0   6  -8 1426.27 56.1304   3
   0  -6   8 1069.85 70.9528   1
   0   6  -8 1107.94 49.1911   5
   0   6   8 1607.39 56.7332   4
   0  -6  -8 1125.12 48.3289   5
   0   6   8 1599.06 58.9003   7
   0   6   8 1189.66 51.4031  10
   0  -6  -9 29984.8 241.224   5
   0   6   9 30023.2 244.437   4
   0   6  -9 28858.2 251.577   5
   0  -6   9 30394.2 381.218   1
   0   6   9 30127.7 385.284   1
   0   6  -9 31300.8 262.291  13
   0   6  -9 30942.1 214.814  11
   0   6   9 30290.2 245.826   7
   0   6   9 30754.9 256.884  10
   0  -6 -10 46485.0 313.264   5
   0   6  10 46892.1 313.095   4
   0   6  10 47639.0 508.088   1
   0  -6  10 48310.1 504.427   1
   0   6 -10 47260.2 337.569  13
   0  -6 -10 46976.7 294.569  11
   0   6 -10 47245.1 280.139  11
   0   6  10 47187.1 319.137   7
   0   6  10 46920.1 328.496  10
   0   6  11 12211.1 161.336   4
   0  -6 -11 12274.6 165.436   5
   0   6  11 12252.1 270.242   1
   0  -6  11 12699.7 271.955   1
   0   6 -11 12517.1 177.168   3
   0   6 -11 12686.4 152.050  11
   0   6  11 12421.4 173.409  10
   0  -6 -11 12153.2 156.404  11
   0   6  11 12127.3 165.516   7
   0  -6 -12 19.3154 24.6449   5
   0   6 -12 17.3039 31.3037   3
   0   6 -12 15.9361 33.2043  13
   0   6  12 18.3001 24.5260   7
   0  -6 -12 7.29306 24.5600  11
   0   6 -12 21.3577 22.8012  11
   0  -6 -13 10649.4 148.308   5
   0   6 -13 10720.7 161.099   3
   0   6 -13 10406.5 162.377  13
   0  -6 -13 10476.8 142.451  11
   0   6  13 10602.3 143.575   7
   0  -6 -14 5870.32 103.780   5
   0   6 -14 5985.74 114.964   3
   0   6 -14 5833.94 114.826  13
   0   6 -14 5855.33 94.2370  11
   0  -6 -14 5782.67 100.308  11
   0   6 -15 182.349 29.5766   5
   0   6 -15 179.990 28.4472  13
   0  -6 -15 185.706 23.5172  11
   0  -6 -15 190.966 27.2584   8
   0   6 -16 212.668 25.0668   5
   0   6 -16 191.379 23.0474  13
   0   6  16 194.308 16.8661  11
   0  -6 -16 182.081 21.4625   8
   0   7   0 35.3702 18.1612   1
   0   7   1 35628.9 274.035   1
   0   7  -1 34301.7 268.769   1
   0   7   2 4728.89 105.190   1
   0   7  -2 5142.43 107.210   1
   0   7   3 151864. 617.094   1
   0   7  -3 152935. 607.904   1
   0   7   3 153866. 466.965   6
   0   7   3 153315. 451.730   4
   0   7  -4 118149. 397.926   5
   0   7   4 118066. 429.328   6
   0   7   4 120643. 578.264   1
   0  -7   4 120324. 579.298   1
   0   7  -4 120187. 393.764  13
   0   7   4 119489. 420.869  12
   0   7   4 119511. 423.137   7
   0   7   4 118471. 404.591  10
   0   7   4 120672. 414.108   9
   0   7   5 32288.1 233.888   6
   0   7   5 32588.3 227.516   4
   0   7  -5 31784.4 217.838   5
   0  -7  -5 31735.7 209.846   5
   0   7   5 32528.0 321.369   1
   0   7  -5 32000.4 208.038   3
   0  -7   5 32151.8 313.895   1
   0   7  -5 31531.9 218.426  13
   0   7   5 32242.9 220.224  12
   0   7   5 32600.5 228.714   7
   0   7   5 32296.8 221.096  10
   0   7   5 31665.2 216.906   9
   0  -7  -6 28378.0 209.785   5
   0   7   6 27523.9 220.920   4
   0   7  -6 28379.8 217.856   5
   0   7   6 28442.7 227.936   6
   0  -7   6 27430.4 308.353   1
   0   7   6 27926.8 317.507   1
   0   7  -6 27870.8 208.967   3
   0   7  -6 28358.2 219.652  13
   0   7   6 28104.2 224.339   7
   0   7  -7 9652.48 134.027   5
   0  -7  -7 9384.27 128.417   5
   0   7   7 9572.58 135.583   4
   0   7   7 9570.78 139.696   6
   0   7  -7 9382.63 128.939   3
   0  -7   7 9495.11 193.313   1
   0   7   7 9388.14 195.323   1
   0   7  -7 9693.65 136.854  13
   0   7   7 9382.24 134.487   7
   0   7   7 9360.83 135.282  10
   0   7  -8 4522.50 98.5610   5
   0   7   8 4525.06 99.8448   4
   0  -7  -8 4595.00 94.1106   5
   0   7  -8 4550.98 96.2760   3
   0  -7   8 4581.48 143.889   1
   0   7   8 4823.12 150.760   1
   0   7   8 4652.74 99.5401   7
   0   7   8 4667.03 101.538  10
   0   7   9 24459.2 355.441   1
   0  -7   9 24795.9 351.764   1
   0   7  -9 24763.0 233.836   3
   0  -7  -9 24444.3 220.428   5
   0   7  -9 24505.4 235.338   5
   0   7   9 24779.9 231.335   4
   0   7   9 24611.6 232.929   7
   0   7   9 24218.2 240.392  10
   0   7 -10 1064.51 56.6588   5
   0  -7 -10 980.452 51.0715   5
   0   7  10 983.126 52.0083   4
   0   7  10 1119.04 86.1325   1
   0   7 -10 1027.49 55.2952   3
   0   7 -10 1154.36 62.0243  13
   0   7  10 1029.48 57.6917  10
   0   7  10 1097.87 56.1362   7
   0  -7 -11 591.659 42.6233   5
   0   7  11 554.104 42.4767   4
   0   7 -11 595.099 49.0567   5
   0   7 -11 607.406 49.1537  13
   0   7  11 529.268 41.4159   7
   0  -7 -12 10280.0 147.266   5
   0   7  12 10098.6 144.907   4
   0   7 -12 10286.5 164.502  13
   0   7  12 10063.2 148.821   7
   0  -7 -13 949.349 47.6481   5
   0   7 -13 1061.01 56.9989   3
   0   7 -13 1011.09 57.4786  13
   0   7  13 1022.78 48.4935   7
   0   7 -14 17.3587 27.5017   3
   0   7 -14 6.69207 25.6464  13
   0   7 -15 2260.29 62.9058  13
   0  -7 -15 2251.68 61.3899   8
   0   7 -16 108.271 18.5350  13
   0  -7 -16 108.021 17.1006   8
   0   8   0 18130.3 168.610   6
   0   8   0 17714.2 171.225   9
   0   8   0 18056.3 162.095   7
   0   8   1 20292.6 163.315   4
   0   8   1 19912.4 177.407   6
   0   8  -1 20447.4 177.748   6
   0   8  -1 19173.3 215.689   1
   0   8   1 19551.6 218.117   1
   0   8   1 20654.3 184.889  12
   0   8  -1 20619.1 182.416  12
   0   8  -1 20199.8 166.737   7
   0   8   1 20398.1 182.471   9
   0   8   1 20394.9 175.573   7
   0   8  -2 9674.71 113.157   5
   0   8  -2 9735.07 123.762   6
   0   8   2 9503.13 118.116   4
   0   8  -2 9391.56 154.890   1
   0   8   2 9805.52 160.287   1
   0   8  -2 9430.50 123.115  12
   0   8   2 9813.05 128.289  12
   0   8  -2 9544.66 125.316   9
   0   8  -2 9596.74 114.230   7
   0   8   2 9601.23 123.701   7
   0   8   2 9534.33 124.947   9
   0   8   3 4873.70 89.1161   4
   0   8  -3 4627.54 81.5299   5
   0   8  -3 4655.98 114.286   1
   0   8   3 4872.93 117.641   1
   0   8   3 4667.58 90.7506  12
   0   8  -3 4781.07 78.2687  13
   0   8  -3 4795.28 88.7646  12
   0   8   3 4887.64 90.5985   9
   0   8  -3 4773.88 88.9960   9
   0   8  -3 4757.68 81.0504   7
   0   8   4 425.672 33.9582   6
   0   8  -4 431.281 27.7895   7
   0   8  -4 432.295 30.3801   5
   0   8  -4 423.677 27.1086   3
   0  -8   4 402.527 41.5086   1
   0   8   4 423.254 41.4412   1
   0   8   4 504.318 34.8819  12
   0   8  -4 495.673 32.4402  12
   0   8  -4 438.744 29.7828  13
   0   8   4 415.227 30.7771  10
   0   8   4 388.451 31.9328   9
   0   8  -4 440.032 31.3759   9
   0   8  -5 154.644 24.4504   5
   0   8   5 152.359 26.1488   4
   0   8   5 145.934 27.2312   6
   0   8   5 171.096 33.2648   1
   0   8  -5 156.105 21.2424   3
   0  -8   5 196.592 33.3323   1
   0   8   5 124.722 23.3696  12
   0   8  -5 130.128 21.7291  12
   0   8   5 168.815 24.4567   9
   0   8  -5 146.803 23.9583   9
   0   8   5 167.751 26.2244  10
   0   8   6 5122.90 102.535   4
   0   8  -6 4969.38 97.2414   5
   0   8   6 5158.11 104.492   6
   0   8  -6 4956.10 92.0033   3
   0  -8   6 5183.40 142.136   1
   0   8   6 4863.85 141.128   1
   0   8   6 5016.01 96.2001  12
   0   8  -6 5117.91 98.0637  13
   0   8  -6 5068.48 93.3009   9
   0   8   6 5007.91 101.535   7
   0   8   6 5111.14 96.9898   9
   0   8   6 5053.00 100.402  10
   0   8  -7 1594.86 59.6624   5
   0   8   7 1590.93 62.6196   4
   0  -8  -7 1675.28 57.5879   5
   0   8   7 1550.85 64.0916   6
   0   8   7 1607.55 87.6880   1
   0  -8   7 1553.78 84.3155   1
   0   8  -7 1726.43 59.9194   3
   0   8  -7 1673.74 61.6023  13
   0   8   7 1602.23 62.6679   7
   0   8  -7 1656.48 54.9691   9
   0  -8  -8 27.1709 21.1293   5
   0   8  -8 54.8426 27.3575   5
   0   8  -8 14.9258 22.8273   3
   0   8   8 130.914 37.9501   1
   0   8   8 10.0293 24.9038   4
   0   8  -8 66.7253 28.7121  13
   0   8   8 48.1171 25.4809   7
   0   8   8 19.7456 26.7128  10
   0   8   9 2311.92 77.2533   4
   0   8  -9 2240.82 75.1838   5
   0  -8  -9 2167.12 69.3768   5
   0   8  -9 2135.43 73.3880   3
   0   8  -9 2266.90 78.5274  13
   0   8   9 2280.11 76.7189   7
   0   8 -10 3110.57 89.2622   3
   0  -8 -10 3170.28 83.7009   5
   0   8 -10 3162.26 92.8085   5
   0   8  10 3115.13 89.9137   4
   0   8  10 3004.55 90.5176   7
   0   8 -11 9.53672 30.4210   5
   0  -8 -11 34.6656 23.9019   5
   0   8  11 41.4532 24.3930   4
   0   8 -11 4.30794 28.9179   3
   0   8 -11 20.5406 30.6875  13
   0   8 -12 777.013 49.8865   5
   0   8  12 718.730 44.2892   4
   0   8 -12 697.253 48.3323   3
   0   8 -12 801.286 52.9334  13
   0   8  12 772.589 45.9066   7
   0   8 -13 621.298 43.9009   5
   0   8 -13 640.144 47.6604  13
   0   8  13 597.011 38.7987   7
   0   8 -14 13484.8 152.860   5
   0   8 -14 13268.6 154.194  13
   0   8 -15 1419.54 46.7927   5
   0   8 -15 1503.93 48.8128  13
   0  -8 -15 1563.32 48.4307   8
   0   8 -16 5007.22 64.3652   5
   0   8 -16 4745.69 63.1709  13
   0   9   0 21.1770 16.8658   4
   0   9   0 2.96601 19.4120   1
   0   9   0 8.61916 17.9252   7
   0   9   0 7.59692 16.7544   5
   0   9  -1 5717.36 91.3968   5
   0   9  -1 5706.08 102.440   6
   0   9   1 5918.23 104.783   6
   0   9   1 5680.15 93.7773   4
   0   9   1 5659.23 128.563   1
   0   9  -1 5755.36 128.204   1
   0   9  -1 5745.66 106.881  12
   0   9   1 5925.72 108.765  12
   0   9   1 6051.94 107.971   9
   0   9   1 5911.63 102.748   7
   0   9  -1 5731.25 97.5678   7
   0   9   2 19603.7 178.312   4
   0   9  -2 19738.9 170.096   5
   0   9  -2 19911.1 189.867   6
   0   9  -2 20111.8 243.948   1
   0   9   2 20011.3 243.463   1
   0   9   2 19841.0 196.863  12
   0   9  -2 19612.3 192.959  12
   0   9  -2 19773.1 176.421   7
   0   9   2 20200.6 191.329   7
   0   9   2 19702.8 194.536   9
   0   9  -3 66.3646 18.6928   7
   0   9  -3 90.9707 21.4503   5
   0   9   3 51.8989 24.1136   1
   0   9   3 71.3783 22.8225   4
   0   9  -3 62.4272 25.2584   1
   0   9  -3 34.0209 17.0524  13
   0   9   3 29.7457 22.7465  12
   0   9  -3 51.0965 21.1368  12
   0   9   3 45.7598 22.8014   9
   0   9   4 5535.13 104.363   4
   0   9  -4 5431.02 93.3721   7
   0   9  -4 5512.06 97.2958   5
   0   9   4 5533.84 109.058   6
   0   9  -4 5288.06 85.2361   3
   0   9   4 5540.03 141.213   1
   0   9   4 5654.72 107.614  12
   0   9  -4 5440.98 93.0503  13
   0   9  -4 5634.82 102.274  12
   0   9   4 5504.78 105.677   9
   0   9   4 5464.10 105.493   7
   0   9  -4 5535.29 104.500   9
   0   9   5 677.154 45.4068   6
   0   9  -5 501.945 36.0849   5
   0   9  -5 464.620 31.7773   7
   0   9   5 458.441 48.7774   1
   0   9  -5 624.043 35.3895   3
   0   9  -5 522.363 35.5749  12
   0   9  -5 548.914 36.2867  13
   0   9   5 1027.22 50.3252  12
   0   9  -5 915.194 46.8426   9
   0   9   5 679.421 42.6505   9
   0   9   5 517.331 39.9741   7
   0   9  -6 22824.2 213.668   5
   0   9   6 23292.8 231.043   6
   0   9   6 23243.9 227.584   4
   0   9  -6 22443.0 197.311   3
   0   9   6 23764.4 318.255   1
   0   9   6 23242.6 218.122  12
   0   9  -6 22775.9 209.678  13
   0   9  -6 22044.2 204.288   9
   0   9   6 23457.6 228.393   7
   0   9   6 23077.4 215.436   9
   0   9   7 10860.7 169.378   6
   0   9   7 11533.6 166.904   4
   0   9  -7 11411.7 158.203   5
   0   9   7 11895.0 235.706   1
   0   9  -7 11421.7 148.387   3
   0   9  -7 11451.5 159.315  13
   0   9  -7 11785.6 146.935   9
   0   9   7 11167.8 150.031   9
   0   9   7 11587.2 164.876   7
   0   9   8 16647.8 203.184   4
   0   9  -8 16462.8 194.052   5
   0   9  -8 15907.1 183.447   3
   0   9   8 16932.0 296.627   1
   0   9  -8 16609.0 196.640  13
   0   9   8 15855.8 199.234   7
   0   9  -9 18470.6 209.598   5
   0   9   9 18239.3 215.844   4
   0   9   9 19359.2 327.307   1
   0   9  -9 18594.3 203.211   3
   0   9  -9 19021.9 215.617  13
   0   9   9 18748.8 217.643   7
   0   9  10 165.149 32.8152   4
   0   9 -10 201.264 34.7963   5
   0   9 -10 211.726 33.8842   3
   0   9  10 208.198 35.8585   7
   0   9 -11 4637.24 105.384   3
   0   9  11 4559.14 105.440   4
   0   9 -11 4712.39 108.835   5
   0   9  11 4688.71 105.803   7
   0   9 -12 8751.75 134.403   3
   0   9  12 8281.61 128.913   4
   0   9 -12 8629.31 137.623   5
   0   9  12 8603.05 133.431   7
   0   9 -13 3596.52 84.8186   5
   0   9  13 3516.31 74.9204   4
   0   9 -13 3625.74 83.6246   3
   0   9  13 3522.17 77.7910   7
   0   9 -14 404.084 31.0174   5
   0   9 -14 451.535 33.8377  13
   0   9 -15 1154.86 36.0697   5
   0   9 -15 1152.72 38.2698  13
   0  -9 -15 1097.69 37.4238   8
   0  10   0 12158.6 196.221   1
   0  10   0 12170.7 137.395   4
   0  10   0 11810.4 157.773   6
   0  10   0 11926.5 136.652   5
   0  10   0 12121.6 154.520   7
   0  10   0 11775.8 163.279   9
   0  10  -1 18049.4 193.388   6
   0  10   1 18052.4 197.846   6
   0  10  -1 18122.7 170.916   5
   0  10   1 18191.9 175.506   4
   0  10  -1 18098.6 239.532   1
   0  10   1 18174.3 241.872   1
   0  10   1 17786.4 203.141  12
   0  10  -1 18728.9 202.549  12
   0  10   1 18751.4 190.926   7
   0  10   1 18319.6 200.685   9
   0  10  -1 18543.8 184.496   7
   0  10  -2 188616. 556.591   5
   0  10  -2 190295. 622.818   6
   0  10   2 187581. 585.395   4
   0  10   2 190158. 802.049   1
   0  10  -2 188122. 781.761   1
   0  10  -2 186171. 640.836  12
   0  10   2 190400. 646.818  12
   0  10  -2 190236. 580.234   7
   0  10   2 191130. 636.775   9
   0  10   2 188099. 622.336   7
   0  10  -2 189054. 638.344   9
   0  10   3 285.731 31.8831   4
   0  10  -3 315.964 35.1334   6
   0  10  -3 364.085 33.0844   5
   0  10  -3 368.217 32.4600   7
   0  10   3 281.847 40.5815   1
   0  10  -3 402.770 37.5557  12
   0  10   3 273.281 34.1848   9
   0  10   3 278.107 35.1157   7
   0  10  -3 438.536 38.8455   9
   0  10  -4 2309.22 65.9521   7
   0  10  -4 2336.32 75.1395   6
   0  10   4 2437.46 75.9336   4
   0  10  -4 2324.71 68.3188   5
   0  10   4 2424.10 78.5793   6
   0  10   4 2358.71 97.5824   1
   0  10   4 2627.82 79.8887  12
   0  10  -4 2371.40 64.6413  13
   0  10  -4 2401.51 73.9346  12
   0  10  -4 2512.44 76.0732   9
   0  10   4 2309.56 76.6344   9
   0  10  -5 123399. 451.212   7
   0  10  -5 122535. 514.965   6
   0  10   5 125875. 554.199   6
   0  10  -5 123129. 488.206   5
   0  10  -5 126051. 436.569   3
   0  10   5 126965. 730.593   1
   0  10   5 124478. 531.577  12
   0  10  -5 124058. 474.736  13
   0  10  -5 123841. 492.292  12
   0  10   5 122966. 542.505   7
   0  10  -5 123878. 511.153   9
   0  10   5 123334. 525.753   9
   0  10  -6 383.831 39.6553   6
   0  10   6 331.070 42.3804   6
   0  10   6 351.914 40.8938   4
   0  10  -6 415.249 37.9100   5
   0  10  -6 457.107 35.5328   3
   0  10  -6 411.587 37.7506  13
   0  10   6 412.917 40.9632  12
   0  10  -6 400.786 35.2833  12
   0  10   6 335.574 40.7592   7
   0  10   6 466.006 41.7054   9
   0  10  -6 344.115 36.5450   9
   0  10   7 10084.9 165.177   6
   0  10   7 10084.2 162.289   4
   0  10  -7 9597.27 147.774   5
   0  10  -7 10154.4 139.984   3
   0  10  -7 9833.59 147.831  13
   0  10   7 9926.13 149.689  12
   0  10   7 9522.44 144.621   9
   0  10   7 10095.3 160.917   7
   0  10  -7 9833.50 139.780   9
   0  10  -8 1805.48 69.6582   5
   0  10   8 1737.67 73.8789   4
   0  10  -8 1709.18 64.5632   3
   0  10  -8 1705.57 67.9850  13
   0  10   8 1899.94 75.7513   7
   0  10   9 11272.2 171.522   4
   0  10  -9 11415.0 164.313   5
   0  10  -9 11620.1 155.572   3
   0  10  -9 11460.3 167.189  13
   0  10   9 11342.7 173.154   7
   0  10 -10 87.0361 28.7083   5
   0  10  10 169.175 34.0076   4
   0  10 -10 146.431 27.3084   6
   0  10 -10 101.437 27.3999   3
   0  10 -10 99.8444 29.9441  13
   0  10  10 106.754 30.5969   7
   0  10  11 3663.96 92.9610   4
   0  10 -11 3789.53 92.9489   5
   0  10 -11 3548.11 78.2738   6
   0  10 -11 3716.61 88.4604   3
   0  10 -11 3861.44 96.6887  13
   0  10  11 3383.98 91.6477   7
   0  10 -12 1463.51 55.7550   5
   0  10  12 1353.22 53.9723   4
   0  10 -12 1463.07 54.8165   3
   0  10 -12 1395.55 57.5983  13
   0  10  12 1337.65 54.4615   7
   0  10 -13 44.9358 21.3621   3
   0  10  13 41.2091 19.0289   4
   0  10 -13 21.9385 20.2152   5
   0  10  13 39.0140 19.5931   7
   0  10 -14 259.830 22.2584   5
   0 -10 -14 263.010 24.8994   8
   0  11   0 12.7712 19.6605   4
   0  11   0 26.8525 26.3412   6
   0  11   0 86.6558 25.6003   7
   0  11   0 17.7194 26.8246   9
   0  11   1 682.774 41.6781   4
   0  11  -1 760.089 42.0169   5
   0  11   1 605.737 45.7045   6
   0  11  -1 778.624 47.7922   6
   0  11   1 597.600 48.5111  12
   0  11  -1 742.221 52.0736  12
   0  11  -1 693.984 44.4608   7
   0  11   1 607.691 44.5603   7
   0  11   1 599.865 47.3696   9
   0  11  -2 47033.9 289.686   5
   0  11  -2 47443.2 326.970   6
   0  11   2 47519.7 309.446   4
   0  11  -2 48337.8 341.752  12
   0  11   2 46559.6 346.922  12
   0  11  -2 45295.9 336.341   9
   0  11   2 46892.3 329.892   7
   0  11   2 48302.1 342.306   9
   0  11  -2 46930.0 303.487   7
   0  11  -3 9826.92 136.902   5
   0  11  -3 9691.60 149.494   6
   0  11  -3 9669.97 137.814   7
   0  11   3 9907.05 146.412   4
   0  11   3 9735.93 158.819  12
   0  11  -3 9856.85 155.101  12
   0  11   3 9625.64 154.547   7
   0  11   3 9506.96 155.308   9
   0  11  -3 9704.71 154.035   9
   0  11  -4 53202.4 319.652   5
   0  11   4 52923.9 349.608   4
   0  11  -4 53064.7 314.861   7
   0  11  -4 53127.9 348.666   6
   0  11   4 53393.3 370.052  12
   0  11  -4 52841.2 353.263   9
   0  11   4 54131.8 360.196   9
   0  11   5 7787.58 144.324   4
   0  11  -5 8117.30 131.667   5
   0  11   5 8364.78 148.957   6
   0  11  -5 8331.91 141.944   6
   0  11  -5 8412.94 136.723  12
   0  11   5 8216.98 145.988  12
   0  11  -5 8389.74 124.726  13
   0  11   5 7839.35 142.755   7
   0  11  -5 8224.79 139.305   9
   0  11   5 7811.56 141.304   9
   0  11  -6 10506.7 156.317   6
   0  11   6 10531.6 169.467   6
   0  11  -6 10306.1 149.919   5
   0  11  -6 10456.1 132.020   3
   0  11   6 10278.9 161.431  12
   0  11  -6 10407.1 144.969  13
   0  11  -6 10528.3 144.676  12
   0  11  -6 10420.3 151.357   9
   0  11   6 10192.7 156.790   9
   0  11   6 10603.9 169.658   7
   0  11   7 23679.9 252.576   6
   0  11  -7 23083.2 227.140   6
   0  11   7 23537.6 249.724   4
   0  11  -7 24138.9 228.944   5
   0  11  -7 23722.1 204.073   3
   0  11   7 23395.4 231.637  12
   0  11  -7 22785.6 220.025  13
   0  11   7 23173.8 225.151   9
   0  11  -7 23079.0 214.748   9
   0  11   7 24276.7 252.190   7
   0  11  -8 2301.33 73.5034   6
   0  11  -8 2183.23 73.4000   5
   0  11   8 2222.96 81.0573   4
   0  11  -8 2340.71 68.9909   3
   0  11  -8 2312.71 74.4012  13
   0  11   8 2348.50 82.8527   7
   0  11  -9 2378.41 72.1112   6
   0  11  -9 2356.42 75.0477   5
   0  11   9 2352.95 81.3138   4
   0  11  -9 2267.65 67.4559   3
   0  11  -9 2413.90 75.4886  13
   0  11   9 2293.68 79.4078   7
   0  11 -10 210.826 27.2705   6
   0  11  10 261.703 35.6689   4
   0  11 -10 260.913 32.5116   5
   0  11 -10 239.800 29.7797   3
   0  11 -10 239.891 33.3872  13
   0  11  10 271.762 36.6987   7
   0  11 -11 7526.60 116.569   5
   0  11  11 7684.77 122.459   4
   0  11 -11 7461.51 109.782   3
   0  11 -11 7795.53 120.951  13
   0  11  11 7526.55 121.651   7
   0  11 -12 14251.5 143.809   5
   0  11 -12 14264.3 137.942   3
   0  11  12 14165.9 146.165   4
   0  11 -12 14334.2 150.739  13
   0  11  12 13894.5 144.877   7
   0  11  13 2.69697 13.9674   7
   0  11 -13 12.3917 16.2500   5
   0  11  13 10.7111 13.9802   4
   0  11 -13 8.32657 17.8664  13
   0  11 -14 1050.60 33.2328  13
   0 -11 -14 1080.78 35.6083   8
   0  12   0 17732.7 210.077   6
   0  12   0 17900.7 178.153   4
   0  12   0 17379.3 201.241   7
   0  12   0 17900.7 220.405   9
   0  12   1 774.289 52.0758   6
   0  12   1 895.017 46.8551   4
   0  12  -1 881.128 52.6299   6
   0  12   1 896.156 57.9226  12
   0  12  -1 952.669 58.7480  12
   0  12   1 800.030 49.9759   7
   0  12   1 857.410 54.6370   9
   0  12  -1 919.363 50.0797   7
   0  12  -2 23.7211 22.8427   5
   0  12   2 14.0208 26.5545   6
   0  12  -2 29.5566 28.6943   6
   0  12   2 28.9906 28.5197   7
   0  12  -2 7.13735 23.4870   7
   0  12   2-3.84161 22.6057   4
   0  12   2 52.9854 31.1534  12
   0  12  -2 62.8874 29.8573  12
   0  12  -2 20.8606 30.1256   9
   0  12   2 24.0281 29.4281   9
   0  12  -3 924.491 47.1458   5
   0  12   3 826.722 50.5834   4
   0  12  -3 1023.67 55.7712   6
   0  12  -3 859.622 47.3428   7
   0  12   3 809.124 54.5071  12
   0  12  -3 882.341 54.2611  12
   0  12   3 951.830 55.9214   9
   0  12  -3 960.955 57.2437   9
   0  12   3 937.834 56.0338   7
   0  12  -4 25871.3 249.605   6
   0  12   4 26720.3 254.037   4
   0  12  -4 26187.8 227.179   5
   0  12  -4 26496.4 224.644   7
   0  12  -4 26472.0 251.868  12
   0  12   4 26037.5 267.226  12
   0  12   4 25722.1 263.357   9
   0  12  -4 26704.6 255.960   9
   0  12   5 46.1189 31.3803   6
   0  12  -5 109.777 28.6837   5
   0  12  -5 51.0445 27.7163   6
   0  12   5 14.2181 27.9811   4
   0  12   5 14.0455 28.4088  12
   0  12  -5 37.6448 27.2136  12
   0  12  -5 27.8505 26.8784   9
   0  12   5 110.051 32.5619   9
   0  12   6 2283.43 84.7437   6
   0  12  -6 2290.35 71.6286   5
   0  12  -6 2330.74 76.5780   6
   0  12  -6 2305.74 67.6479  13
   0  12  -6 2355.17 71.1313  12
   0  12   6 2280.00 80.0741  12
   0  12   6 2479.57 85.3681   7
   0  12  -6 2320.79 74.9332   9
   0  12   6 2334.38 78.2360   9
   0  12  -7 3777.35 91.0780   5
   0  12  -7 4023.15 96.9724   6
   0  12   7 3988.86 97.3456  12
   0  12  -7 4194.60 91.5730  13
   0  12  -7 4083.44 90.5393   9
   0  12   7 4168.19 109.286   7
   0  12   7 3841.72 92.2736   9
   0  12   8 6750.78 129.585   4
   0  12  -8 6544.14 114.688   5
   0  12  -8 6487.86 114.529   6
   0  12  -8 6572.35 113.562  13
   0  12   9 66.7443 29.7878   7
   0  12  -9 97.1975 24.2807   6
   0  12  -9 80.7687 25.5842   5
   0  12   9 92.7577 32.5762   4
   0  12  -9 79.6921 21.3036   3
   0  12  -9 118.732 27.1532  13
   0  12  10 15531.1 175.712   4
   0  12 -10 15635.8 158.398   5
   0  12 -10 15758.9 160.254  13
   0  12  10 16169.1 177.412   7
   0  12 -11 13455.8 134.513   5
   0  12 -11 13251.4 137.218  13
   0  12  11 13538.1 148.112   7
   0  12 -12 120.117 17.6873   5
   0  12  12 100.940 19.9824   4
   0  12 -12 104.137 19.4864  13
   0  12  12 101.700 19.4618   7
   0 -12 -13 483.748 27.5549   8
   0  13   0-1.20783 26.3785   7
   0  13   0 9.79711 25.8858   6
   0  13  -1 3676.27 92.5340   7
   0  13  -1 3630.74 99.5643   6
   0  13   1 3750.69 102.781   6
   0  13   1 3577.52 84.7846   4
   0  13  -1 3914.14 106.754  12
   0  13   1 3534.57 105.300  12
   0  13   1 3457.89 94.4583   7
   0  13   1 3764.10 106.585   9
   0  13   2 25392.3 229.924   4
   0  13  -2 26093.0 236.379   7
   0  13  -2 26017.6 253.575   6
   0  13   2 25625.9 262.078   6
   0  13  -2 24795.3 260.744  12
   0  13   2 26617.6 271.618  12
   0  13   2 25151.0 251.704   7
   0  13  -2 25486.6 263.665   9
   0  13   2 26012.9 265.835   9
   0  13   3 83777.9 429.788   4
   0  13  -3 86650.4 449.776   6
   0  13  -3 84802.2 410.278   7
   0  13   3 82136.3 478.567  12
   0  13  -3 86473.3 464.476  12
   0  13   3 83724.9 476.281   9
   0  13  -3 85727.1 468.983   9
   0  13   3 85700.3 461.837   7
   0  13  -4 21109.4 195.415   7
   0  13   4 20556.2 221.274   4
   0  13  -4 20949.2 196.727   5
   0  13  -4 20662.6 220.417   6
   0  13   4 20886.7 237.364  12
   0  13  -4 21235.7 223.618  12
   0  13   4 20154.3 231.418   7
   0  13  -4 20750.0 227.267   9
   0  13   4 20960.2 230.651   9
   0  13   5 1924.34 72.2664   4
   0  13  -5 2026.97 70.5749   6
   0  13   5 1686.66 71.5809   6
   0  13  -5 1991.73 64.3079   5
   0  13   5 1950.66 76.1241  12
   0  13  -5 1999.92 68.7200  12
   0  13   5 1965.68 74.4955   9
   0  13  -5 1967.07 70.4558   9
   0  13   6 4025.51 101.475   4
   0  13  -6 3982.72 87.4038   5
   0  13   6 4061.49 103.837   6
   0  13  -6 3834.34 92.2966   6
   0  13   6 3805.30 96.5514  12
   0  13   6 3725.97 93.6199   9
   0  13  -6 3903.68 92.0111   9
   0  13   6 3882.99 101.038   7
   0  13  -7 33042.8 246.066   6
   0  13  -7 32603.7 237.885   5
   0  13   7 32917.4 256.565  12
   0  13  -7 33515.0 237.711   9
   0  13   7 33094.9 252.263   9
   0  13  -8 4953.96 90.4529   5
   0  13   8 5059.96 107.132   4
   0  13  -8 4898.83 90.7879   6
   0  13  -8 4979.74 85.8032  13
   0  13  -9 644.003 35.5444   5
   0  13   9 660.692 43.3026   4
   0  13  -9 740.325 36.1617  13
   0  13   9 637.946 42.4288   7
   0  13 -10 694.493 32.8587   5
   0  13  10 793.967 41.0944   4
   0  13 -10 688.939 31.8359  13
   0  13  10 732.368 39.9027   7
   0  13 -11 74.1875 14.2096   5
   0  13  11 78.3472 19.6108   7
   0  13  11 101.285 20.8115   4
   0  13 -11 72.2760 16.0443  13
   0 -13 -12 1831.62 41.4918   8
   0  14   0 696.960 48.6339   6
   0  14   0 720.680 46.4925   7
   0  14   0 729.552 54.9030   9
   0  14   1 2311.18 80.6252   6
   0  14  -1 2147.42 70.1955   7
   0  14  -1 2198.18 76.8821   6
   0  14  -1 2106.82 82.0991  12
   0  14   1 2101.38 84.5759  12
   0  14   1 2139.67 83.8886   9
   0  14   1 2225.20 74.4789   7
   0  14   2 1107.77 60.1689   6
   0  14  -2 1155.93 57.9547   6
   0  14  -2 1064.70 50.7462   7
   0  14   2 1006.54 48.5183   4
   0  14   2 999.058 59.8790  12
   0  14  -2 1102.24 59.9864  12
   0  14   2 1038.25 60.2023   9
   0  14   2 1019.09 55.4223   7
   0  14  -2 1186.23 62.3074   9
   0  14   3 50889.4 317.972   4
   0  14  -3 50024.1 293.808   7
   0  14  -3 51411.8 333.816   6
   0  14  -3 51168.3 349.432  12
   0  14   3 51331.7 362.975  12
   0  14  -3 51865.6 352.251   9
   0  14   3 51353.3 356.386   9
   0  14   3 51466.1 346.479   7
   0  14   4 1274.92 56.8131   4
   0  14  -4 1106.95 53.4025   6
   0  14   4 1178.50 60.6691  12
   0  14  -4 1097.78 54.6338  12
   0  14   4 1234.37 59.5654   9
   0  14  -4 1147.21 56.4753   9
   0  14   4 1245.11 59.7379   7
   0  14  -5 2800.48 76.4634   6
   0  14   5 2976.06 81.9115   4
   0  14   5 2794.16 83.6149  12
   0  14  -5 2804.36 74.6619  12
   0  14   5 2817.99 80.5352   9
   0  14  -5 2803.10 78.4928   9
   0  14  -6 16387.1 168.337   6
   0  14   6 16311.5 181.667   4
   0  14   6 16159.4 180.337  12
   0  14  -6 16300.5 168.765   9
   0  14   6 16465.1 175.889   9
   0  14  -7 6657.98 98.6544   6
   0  14   7 6629.39 114.475   4
   0  14   7 6432.95 104.512  12
   0  14   7 6674.38 118.096   7
   0  14   8 1304.28 52.6865   7
   0  14   9 126.216 24.3860   4
   0  14   9 130.839 24.0689   7
   0  14  10 783.304 33.9304   4
   0  14  10 745.565 32.8985   7
   0  15   0 25.6418 24.1746   6
   0  15   0-0.47164 21.4243   7
   0  15   0-7.19318 28.6353   9
   0  15  -1 1050.60 51.6957   6
   0  15   1 967.431 48.4608   7
   0  15   1 1007.92 52.3073   6
   0  15  -1 972.981 45.9288   7
   0  15  -1 991.536 54.3923  12
   0  15   1 978.023 55.6261  12
   0  15   1 978.349 54.1736   9
   0  15  -2 641.435 36.1353   7
   0  15   2 618.218 41.7879   7
   0  15   2 607.075 44.5160   6
   0  15  -2 647.666 41.9861   6
   0  15  -2 609.298 46.0685  12
   0  15   2 694.654 48.4986  12
   0  15   2 616.066 44.8700   9
   0  15  -2 640.254 45.4965   9
   0  15   3 75.1758 26.9401   6
   0  15  -3 79.6107 25.7379   6
   0  15   3 109.671 27.4899   7
   0  15   3 68.8745 22.5364   4
   0  15  -3 67.4693 26.3084  12
   0  15   3 96.6441 30.4613  12
   0  15   3 79.9331 27.2467   9
   0  15  -3 78.4562 27.3825   9
   0  15  -4 135.935 25.5172   6
   0  15   4 120.521 24.7380   4
   0  15   4 130.228 29.5706  12
   0  15  -4 190.215 28.3900  12
   0  15  -4 143.435 27.8213   9
   0  15   4 160.575 29.6937   9
   0  15   4 136.963 28.7153   7
   0  15  -5 1857.08 55.7404   6
   0  15   5 1858.10 58.4840   4
   0  15  -5 1884.88 54.1153  12
   0  15   5 1777.58 60.6467  12
   0  15   5 1890.61 60.8728   9
   0  15  -5 1828.19 57.3718   9
   0  15   5 1876.71 63.3745   7
   0  15  -6 1550.96 46.5702   6
   0  15   6 1593.85 52.8277   4
   0  15   6 1608.46 53.0899  12
   0  15  -6 1503.94 46.8676   9
   0  15   7 11725.8 128.927   4
   0  15   7 9730.77 122.205   7
   0  15   8 12028.3 120.186   4
   0  15   8 11980.8 123.702   7
   0  15   9 5338.15 74.2528   7
   0  16   0 6790.01 95.7460   7
   0  16   0 6837.30 105.430   6
   0  16   0 6945.16 113.963   9
   0  16  -1 2909.98 68.8927   6
   0  16   1 2749.13 69.2378   6
   0  16  -1 2670.29 57.0369   7
   0  16   1 2599.80 64.0355   7
   0  16  -1 2842.95 74.1730  12
   0  16   1 2679.33 74.5545  12
   0  16   1 2794.34 74.8782   9
   0  16   2 211.201 27.7030   6
   0  16  -2 161.633 24.6406   6
   0  16   2 174.940 25.0437   7
   0  16   2 196.317 30.4950  12
   0  16  -2 192.308 26.7343  12
   0  16   2 191.374 29.1298   9
   0  16  -2 211.669 28.2724   9
   0  16   3 1778.50 56.2107   6
   0  16  -3 1756.82 52.1517   6
   0  16   3 1729.88 52.3202   7
   0  16  -3 1776.47 53.9631  12
   0  16   3 1748.33 58.1060  12
   0  16  -3 1722.47 54.8521   9
   0  16   3 1696.37 56.0019   9
   0  16   4 100.484 21.6961   7
   0  16  -4 86.0681 17.9434   6
   0  16   4 108.687 16.9500   4
   0  16   4 116.189 23.1568  12
   0  16  -4 101.693 18.9955  12
   0  16   4 124.777 22.7855   9
   0  16  -4 119.668 21.6285   9
   0  16   5 8388.73 104.554   7
   0  16   5 8234.87 91.0449   4
   0  16   5 8465.99 104.189  12
   0  16  -5 8338.07 94.0756   9
   0  16   6 1405.78 42.5559   7
   0  16   6 1316.32 37.5619   4
   0  16   6 1283.27 36.9525  12
   0  16   7 260.168 18.8669   4
   0  17   0 6.17078 14.0323   6
   0  17   0 10.3069 17.2668   9
   0  17  -1 1880.34 44.1649   6
   0  17  -1 2047.33 51.1909  12
   0  17   1 2031.76 53.7029  12
   0  17   1 1945.69 50.4554   9
   0  17  -2 15665.2 126.770  12
   0  17   2 15950.9 138.331  12
   0  17   2 16145.9 136.362   9
   0  17   3 3876.44 57.3617   7
   0  17   3 4252.94 69.0340  12
   0  17  -3 3942.56 61.5548   9
   0  17   3 4160.63 67.0311   9
   0  17   4 122.554 19.9545  12
  -1   0   0 59.6529 6.37964   1
  -1   0  -1 38220.5 137.603   1
   1   0   1 37930.6 127.529   2
  -1   0  -3 8050.21 69.8113   2
  -1   0   3 8090.47 93.2473   1
  -1   0  -4 999999. 866.127   2
  -1   0   5 76624.5 372.783   1
  -1   0  -5 78568.1 269.632   2
   1   0   6 6285.30 122.826   1
  -1   0   6 6963.63 128.708   1
  -1   0   7 22548.6 251.525   1
   1   0   7 19972.8 240.389   1
   1   0  -8 1759.25 51.6355   5
  -1   0  -8 1520.49 50.4545   5
  -1   0   8 1626.46 77.7427   1
   1   0  -8 1618.89 48.1187   3
   1   0   8 1455.74 75.4405   1
  -1   0  -8 1537.56 51.1198  11
   1   0  -8 1768.69 53.3041  11
   1   0  -9 4114.01 82.5470   5
  -1   0  -9 4102.96 86.6172   5
  -1   0  -9 4199.87 78.6814   3
  -1   0   9 4206.64 133.109   1
   1   0  -9 4127.59 80.8892   3
   1   0   9 3827.73 126.963   1
  -1   0  -9 4030.12 84.5644  11
   1   0  -9 3990.83 84.3088  11
   1   0 -10 23453.8 209.137   5
  -1   0 -10 23562.5 216.656   5
   1   0 -10 23343.8 200.455   3
  -1   0  10 23653.5 330.531   1
   1   0  10 22551.4 327.590   1
  -1   0 -10 23098.4 194.230   3
  -1   0 -10 22364.8 214.423  11
   1   0  10 22410.5 189.811   7
   1   0 -10 23877.3 214.267  11
   1   0 -10 22956.2 201.377   8
   1   0  11 9275.09 227.040   1
  -1   0 -11 9386.06 131.584   3
   1   0 -11 9388.67 136.517   3
  -1   0  11 9587.83 227.661   1
   1   0 -11 9579.23 143.952   5
  -1   0 -11 9619.09 149.220   5
  -1   0 -11 9573.15 148.144  11
   1   0 -11 9607.94 146.023  11
   1   0 -11 9619.01 139.274   8
   1   0 -12 8033.11 131.459   3
   1   0  12 8140.16 222.278   1
  -1   0  12 7701.82 216.780   1
  -1   0 -12 8096.92 126.779   3
   1   0 -12 7960.44 136.722   5
  -1   0 -12 8045.19 144.221   5
   1   0 -12 7638.45 128.032   8
   1   0 -12 8018.44 142.174  11
  -1   0 -12 7962.82 140.971  11
  -1   0 -13 1812.64 75.2877   5
   1   0 -13 1506.56 66.5513   5
  -1   0 -13 1830.67 64.2523   3
  -1   0 -13 1773.00 64.5199  13
   1   0 -13 1650.31 71.8257  11
  -1   0 -13 1696.80 73.9894  11
   1   0 -13 1617.05 62.8145   8
   1   0 -14 22118.9 227.022   5
  -1   0 -14 22025.7 244.574   5
  -1   0 -14 24124.1 246.225  11
   1   0 -14 23664.1 242.284  11
   1   0 -14 22782.1 208.649   8
   1   0 -15 2496.42 74.9627   5
  -1   0 -15 2602.00 80.9213   5
  -1   0 -15 2582.52 81.8168  11
   1   0 -15 2470.19 80.2862  11
   1   0 -15 2599.29 66.3694   8
  -1   0  16 22.8550 18.0881   3
  -1   0 -16 27.7088 23.9671   5
   1   0 -16 19.9622 21.5203   5
   1   0 -16 22.4488 25.0188  11
  -1   0 -16 34.2401 26.4189  11
   1   0 -17 55.9752 18.3648   5
  -1   0 -17 60.8868 20.1685   5
   1   0 -17 48.9574 19.9587  11
  -1   0 -17 51.3040 20.5549  11
  -1   0 -18 501.661 26.3187  11
   1   1 -17 683.371 33.3542   5
  -1  -1 -17 686.035 33.9430   5
  -1  -1 -17 668.037 34.4459  11
  -1  -1 -16 652.774 41.9993   5
   1   1 -16 665.916 39.6619   5
  -1  -1 -16 678.929 41.9058  11
  -1   1  15 173.696 25.4396   3
  -1  -1 -15 248.947 36.3828   5
   1   1 -15 192.162 33.1600   5
  -1  -1 -15 234.614 37.8783  11
   1   1 -14 17283.9 202.453   5
  -1  -1 -14 16753.4 206.121  11
   1   1 -14 17374.9 176.193   8
   1   1 -13 401.382 42.9997   5
  -1  -1 -13 354.872 42.7962   5
   1   1 -13 311.113 32.3765   8
  -1  -1 -13 409.372 45.5628  11
  -1  -1 -13 359.733 33.8560   8
   1   1 -12 67907.1 399.735   5
  -1  -1 -12 68963.3 411.244   5
   1   1 -12 67989.4 380.554   3
  -1   1  12 68032.6 639.810   1
   1   1 -12 67827.2 367.910  13
   1   1 -12 67571.2 360.815   8
  -1  -1 -12 68774.3 406.992  11
  -1  -1 -11 30400.5 262.324   5
   1   1 -11 30844.7 256.323   5
  -1   1  11 29979.5 402.806   1
   1  -1  11 29791.9 404.603   1
   1   1 -11 29206.9 244.238   3
   1   1 -11 30719.4 240.874  13
  -1  -1 -11 31200.5 263.319  11
   1   1 -11 30336.5 236.137   8
  -1  -1 -10 28981.9 241.612   5
   1   1 -10 29438.2 235.564   5
   1  -1  10 27941.3 363.606   1
  -1   1  10 28585.5 367.902   1
   1   1 -10 28302.3 226.253   3
   1   1 -10 29750.5 224.872  13
  -1  -1 -10 28028.3 239.241  11
   1   1 -10 28537.3 218.737   8
   1   1  -9 75490.9 351.455   5
  -1  -1  -9 75478.6 365.443   5
   1   1  -9 75148.2 345.305   3
  -1   1   9 73577.1 549.596   1
   1  -1   9 74717.7 557.641   1
  -1  -1  -9 76123.3 359.463  11
   1   1  -9 75142.5 335.311  13
   1   1  -9 73460.4 349.088  11
   1   1  -9 75137.6 337.137   8
   1   1  -8 33043.7 215.037   5
  -1  -1  -8 33940.9 225.516   5
  -1   1   8 34295.4 342.539   1
   1  -1   8 33907.5 341.568   1
   1   1  -8 33055.7 214.084   3
   1   1  -8 32441.8 205.871  13
  -1  -1  -8 33659.1 222.962  11
   1   1  -8 33102.8 220.689  11
   1   1  -8 32991.1 207.522   8
   1  -1   7 25370.5 276.660   1
  -1   1   7 25606.1 272.798   1
   1  -1   6 20384.1 225.397   1
  -1   1   6 20478.0 220.357   1
   1  -1   5 91113.5 432.074   1
  -1   1   5 89310.1 412.468   1
  -1   1   4 72611.2 330.322   1
   1  -1   4 71787.8 334.185   1
  -1   1   3 17321.8 141.926   1
  -1  -1  -3 16971.8 126.670   2
  -1  -1  -2 7379.13 73.6422   1
   1   1  -2 7312.63 69.2187   1
  -1   1   2 6992.58 80.7889   1
   1  -1   2 7699.78 40.6403   2
  -1  -1  -2 7364.35 77.3467   2
   1  -1   2 7690.63 86.8220   1
  -1   1   1 94975.5 252.108   1
   1   1  -1 94884.8 168.383   1
   1   1   0 451581. 528.210   2
   1  -1   0 448454. 526.305   1
   1   1   1 92178.9 188.946   1
   1   1   1 92678.2 186.484   1
  -1  -1   2 7312.50 67.8285   1
  -1   1  -2 7451.31 85.4226   1
  -1  -1   3 16908.3 128.883   1
  -1  -1   4 71124.9 310.982   1
  -1   1  -4 71179.3 153.786   2
  -1   1  -5 88269.9 203.627   2
  -1  -1   5 88301.5 394.918   1
  -1   1  -6 19788.1 107.567   2
  -1  -1   6 20867.5 217.447   1
  -1  -1   7 26089.4 269.730   1
  -1  -1   8 32574.5 328.579   1
   1  -1  -8 33217.9 203.591   3
  -1   1  -8 32496.4 208.210   3
  -1   1  -8 31453.0 220.321   5
   1  -1  -8 34115.4 214.286   5
   1  -1  -8 34188.8 220.833  11
  -1  -1   9 74158.4 541.761   1
  -1   1  -9 74110.8 336.762   3
   1  -1  -9 75447.8 330.873   3
   1  -1  -9 74032.7 341.390   5
  -1   1  -9 76820.3 368.187   5
   1   1   9 76014.3 329.057  10
   1   1   9 74808.0 331.780   7
   1  -1  -9 75852.0 359.705  11
   1  -1 -10 28609.9 217.129   3
  -1   1 -10 28168.5 223.353   3
  -1  -1  10 28006.8 361.113   1
  -1   1 -10 28243.3 238.531   5
   1  -1 -10 28752.1 228.372   5
   1  -1 -10 28098.0 235.334  11
   1   1  10 28026.9 211.545  10
   1   1  10 28136.7 216.926   7
  -1  -1  11 30294.4 398.621   1
  -1   1 -11 29853.1 239.647   3
   1  -1 -11 30423.1 250.202   5
  -1   1 -11 30016.0 260.692   5
   1  -1 -11 30522.4 251.785   8
   1   1  11 29379.9 226.997  10
   1   1  11 30376.4 235.678   7
  -1   1 -12 67711.1 377.744   3
  -1  -1  12 65841.7 624.502   1
   1  -1 -12 67092.0 390.990   5
  -1   1 -12 68731.7 411.748   5
   1  -1 -12 68803.3 388.263   8
   1  -1 -12 69561.4 409.361  11
   1  -1 -13 303.624 36.7217   5
  -1   1 -13 343.706 43.3222   5
  -1   1 -13 327.607 36.0538  13
   1  -1 -13 275.931 40.9327  11
   1  -1 -13 295.716 36.0818   8
  -1   1 -14 17779.0 214.362   5
   1  -1 -14 17005.1 199.444   5
  -1   1 -14 17070.9 187.224   3
  -1   1 -14 16743.4 187.836  13
   1  -1 -14 17680.8 209.759  11
   1  -1 -14 16550.2 187.570   8
   1  -1 -15 205.910 30.5972   5
  -1   1 -15 252.795 37.2808   5
   1  -1 -15 187.247 27.0063   8
   1  -1 -15 169.825 35.6368  11
  -1  -1  16 737.112 37.2351   3
  -1   1 -16 660.680 41.6520   5
   1  -1 -16 757.413 39.8335   5
   1  -1 -16 680.892 42.0842  11
  -1   1 -17 693.656 35.0856   5
   1  -1 -17 676.001 30.4108   5
  -1  -2 -17 3978.44 70.0168   5
   1   2 -17 4036.00 70.2510   5
  -1  -2 -17 3915.84 70.5843  11
   1   2 -16 156.289 27.3194   5
  -1  -2 -16 142.004 27.6693   5
  -1  -2 -16 155.627 28.3297  11
   1   2 -16 150.643 27.5727  11
  -1  -2 -15 7378.10 128.958   5
   1   2 -15 7158.47 125.611   5
  -1  -2 -15 7428.58 129.037  11
   1   2 -15 7182.57 123.839  11
  -1  -2 -14 1178.73 63.4576   5
   1   2 -14 1152.71 59.9900   5
   1   2 -14 1227.79 54.4651  13
   1   2 -14 1374.53 63.5282  11
  -1  -2 -14 1254.93 61.8932  11
  -1  -2 -14 1340.53 53.7702   8
   1   2 -13 590.736 46.6895   5
  -1  -2 -13 606.371 49.0575   5
   1   2 -13 616.507 46.6209   3
   1   2 -13 698.009 45.0282  13
  -1  -2 -13 584.053 49.0227  11
   1   2 -13 635.542 38.8710   8
   1   2 -13 648.801 49.2491  11
   1   2 -12 6936.52 133.392   5
  -1  -2 -12 6934.85 134.941   5
   1   2 -12 6867.09 129.569   3
  -1   2  12 6446.99 194.049   1
   1  -2  12 6649.52 205.521   1
   1   2 -12 7030.53 125.679  13
   1   2 -12 6899.58 113.504   8
  -1  -2 -12 7339.63 135.409  11
   1   2 -12 7360.42 133.538  11
   1   2 -11 23558.6 229.341   5
  -1  -2 -11 24127.1 236.065   5
  -1   2  11 24324.0 368.082   1
   1  -2  11 23799.0 364.728   1
   1   2 -11 22953.1 223.301   3
   1   2 -11 23482.7 220.023  13
   1   2 -11 23639.6 203.915   8
  -1  -2 -11 23296.5 231.260  11
   1   2 -11 24082.6 226.242  11
   1   2 -10 5209.93 104.423   5
  -1  -2 -10 5215.90 107.021   5
   1  -2  10 5018.25 161.717   1
   1   2 -10 5106.32 102.153   3
  -1   2  10 5088.25 160.452   1
   1   2 -10 5434.16 102.904  13
  -1  -2 -10 5242.82 105.885  11
   1   2 -10 5453.65 103.239  11
  -1   2  10 5335.61 94.5952  10
   1   2 -10 5458.31 94.7586   8
  -1  -2  -9 4219.14 88.2039   5
   1   2  -9 4139.30 87.0571   5
  -1   2   9 4023.92 132.501   1
   1   2  -9 4163.59 85.9131   3
   1  -2   9 4197.05 136.698   1
   1   2  -9 3986.63 82.9760  13
  -1  -2  -9 3964.86 86.0970  11
   1   2  -9 4234.72 79.3140   8
  -1   2   9 4229.93 79.6613  10
   1   2  -8 45491.8 261.189   5
  -1  -2  -8 45096.1 264.342   5
   1   2  -8 45234.6 255.209   3
   1   2  -8 44952.4 252.376  13
  -1  -2  -8 45634.5 258.986  11
   1   2  -8 45756.2 255.301  11
   1  -2   7 104362. 565.045   1
  -1   2   7 104554. 557.367   1
   1  -2   6 14187.6 194.294   1
  -1   2   6 14241.2 190.774   1
   1  -2   5 35512.0 280.748   1
  -1   2   5 34689.4 278.386   1
   1  -2   4 475537. 913.498   1
  -1   2   4 443641. 867.319   1
  -1   2   3 363055. 678.905   1
  -1  -2  -2 475400. 598.420   1
  -1   2   2 476079. 736.057   1
  -1  -2  -1 44127.1 206.500   2
  -1   2   1 44307.8 208.159   1
   1  -2   1 44844.3 207.583   1
  -1  -2  -1 44399.7 133.247   1
   1   2   0 135176. 346.652   2
  -1  -2   0 137533. 346.716   2
  -1   2   0 134801. 347.241   1
   1  -2   0 139231. 350.114   1
  -1  -2   1 43844.5 117.601   1
  -1  -2   1 43830.5 115.050   1
   1  -2  -1 43882.0 205.511   1
  -1   2  -2 485074. 746.366   1
   1   2   2 487025. 590.477   1
  -1  -2   3 400667. 622.014   1
  -1   2  -3 407756. 763.863   1
  -1  -2   4 469627. 797.425   1
   1   2   4 469693. 830.216   1
  -1  -2   5 39198.2 265.137   1
   1   2   5 39012.0 272.337   1
   1   2   6 14104.6 184.660   1
  -1  -2   6 13867.6 178.679   1
   1   2   7 105192. 550.588   1
  -1  -2   7 104460. 536.747   1
   1  -2  -8 45727.0 248.329   5
  -1   2  -8 44901.3 252.156   3
  -1  -2   8 44705.2 386.709   1
  -1   2  -8 45298.2 259.505  11
   1   2   8 45255.8 248.079  10
   1  -2  -8 45621.2 258.276  11
   1   2   8 44690.2 248.524   7
   1  -2  -9 4079.94 83.1084   5
  -1  -2   9 4433.01 134.154   1
  -1   2  -9 4219.22 85.1155   3
  -1   2  -9 4170.13 88.1780  11
   1   2   9 4132.46 81.9462  10
   1  -2  -9 4029.29 85.6893  11
   1   2   9 4321.40 83.8754   7
   1  -2 -10 5145.20 98.8161   5
  -1   2 -10 5091.76 98.8383   3
  -1  -2  10 4962.47 155.568   1
   1   2  10 4921.18 155.552   1
  -1   2 -10 5248.34 105.418  11
   1   2  10 5322.02 97.8680   7
   1  -2 -10 5134.17 101.208  11
   1   2  10 5260.14 97.3272  10
   1   2  11 24505.6 365.426   1
  -1  -2  11 23958.3 358.081   1
   1  -2 -11 24261.8 223.508   5
  -1   2 -11 23454.6 235.686   5
   1  -2 -11 23936.8 233.696  11
   1   2  11 24484.4 215.337   7
  -1   2 -11 24706.7 234.178  11
   1   2  11 23954.3 214.507  10
  -1  -2  12 6961.64 205.862   1
  -1   2 -12 6815.04 124.693   3
   1   2  12 7008.99 207.769   1
  -1   2 -12 7241.74 136.204   5
   1  -2 -12 7063.29 126.743   5
  -1   2 -12 7088.79 132.565  11
   1  -2 -12 7120.61 134.927  11
   1   2  12 6954.38 119.301  10
   1  -2 -12 6740.09 128.407   8
   1   2  12 7255.45 121.662   7
   1  -2 -13 598.735 44.0450   5
  -1   2 -13 640.371 50.9648   5
  -1   2 -13 721.957 47.4543   3
  -1   2 -13 631.533 45.2640  13
   1  -2 -13 659.107 45.9707   8
  -1   2 -13 674.266 49.3626  11
   1  -2 -13 546.130 47.0465  11
  -1   2 -14 1310.65 64.2774   5
   1  -2 -14 1289.11 59.0144   5
  -1   2 -14 1300.18 57.7736   3
  -1   2 -14 1294.49 58.2851  13
   1  -2 -14 1297.85 57.7283   8
  -1   2 -14 1397.47 65.0015  11
   1  -2 -14 1353.49 64.5461  11
  -1   2 -15 7055.69 127.629   5
   1  -2 -15 6800.20 114.820   5
  -1   2 -15 6933.06 113.641   3
  -1   2 -15 7063.83 114.836  13
   1  -2 -15 6647.93 113.105   8
  -1   2 -15 7188.19 127.581  11
   1  -2 -15 7019.41 123.068  11
  -1   2 -16 112.767 28.5207   5
   1  -2 -16 150.698 24.3437   5
   1  -2 -16 184.351 23.9311   8
  -1   2 -16 140.002 28.4663  11
   1  -2 -16 131.668 27.5793  11
  -1   2 -17 3948.83 72.7384   5
  -1  -2  17 3788.67 59.6850   3
  -1  -2  17 3982.87 69.5706  11
  -1   2 -17 3947.84 69.7725  11
   1   3 -17 1217.05 40.7777   5
  -1  -3 -17 1195.32 38.5688   5
  -1   3  17 1206.13 40.2120  11
  -1  -3 -17 1195.99 38.9492  11
   1   3 -16 1471.79 53.5484   5
  -1  -3 -16 1476.31 53.0960   5
   1   3 -16 1439.15 50.4406  11
  -1  -3 -16 1464.62 52.0597  11
   1   3 -15 16793.9 188.385   5
  -1  -3 -15 16552.9 186.213   5
   1   3 -15 16504.3 168.479  13
  -1  -3 -15 16420.7 157.431   8
   1   3 -15 16492.8 177.549  11
  -1  -3 -15 16356.8 180.945  11
   1   3 -14 668.078 48.2287   5
  -1  -3 -14 727.248 50.1987   5
   1   3 -14 667.459 44.3424  13
  -1  -3 -14 746.740 43.5921   8
  -1  -3 -14 750.530 48.2247  11
   1   3 -14 656.887 46.3450  11
  -1  -3 -13 2041.42 75.4285   5
   1   3 -13 2300.23 79.0979   5
   1   3 -13 2208.98 76.2973   3
   1   3 -13 2046.46 72.5261  13
   1   3 -13 2178.96 75.2936  11
  -1  -3 -13 2009.89 74.2359  11
  -1  -3 -12 1908.24 73.6320   5
   1   3 -12 1893.09 73.4215   5
   1   3 -12 1937.56 73.2394   3
   1  -3  12 1903.46 114.170   1
  -1   3  12 1909.64 114.887   1
   1   3 -12 2014.17 70.7268  13
  -1  -3 -12 1758.49 69.2244  11
   1   3 -12 1954.06 71.2463  11
  -1  -3 -11 2160.38 75.2746   5
   1   3 -11 2269.10 75.9012   5
   1   3 -11 2170.28 73.8341   3
   1  -3  11 2251.70 117.510   1
  -1   3  11 2050.77 112.957   1
   1   3 -11 2142.10 70.4954  13
   1   3 -11 2244.85 72.2048  11
  -1  -3 -11 2087.79 72.0218  11
   1   3 -11 2181.65 62.5443   8
  -1  -3 -10 2512.93 75.7925   5
   1   3 -10 2794.02 79.9009   5
   1  -3  10 2609.25 118.467   1
   1   3 -10 2643.26 75.8948   3
   1   3 -10 2487.31 74.7006  13
   1   3 -10 2721.93 66.4487   8
   1   3 -10 2547.28 73.2042  11
  -1  -3 -10 2519.66 73.4183  11
  -1   3  10 2664.81 72.0174  10
  -1  -3  -9 6742.51 112.709   5
   1   3  -9 6638.47 112.977   5
   1   3  -9 6794.64 111.355   3
  -1   3   9 6283.04 162.179   1
   1  -3   9 6538.77 172.410   1
  -1  -3  -9 6518.72 108.464  11
   1   3  -9 6860.42 111.694  13
  -1   3   9 7033.36 108.287  10
   1   3  -9 6726.96 97.4044   8
   1   3  -9 6751.32 106.738  11
  -1  -3  -8 29524.5 218.501   5
   1   3  -8 29393.7 217.793   5
   1  -3   8 30257.4 336.973   1
   1   3  -8 29869.0 215.044   3
  -1   3   8 29449.7 333.075   1
   1   3  -8 30076.0 216.167  13
  -1  -3  -8 29622.5 209.486  11
   1   3  -8 29456.1 205.079  11
  -1   3   8 29608.2 205.016  10
   1   3  -8 29412.4 189.363   8
   1   3  -7 69008.4 307.051   5
  -1  -3  -7 69292.8 315.513   5
   1   3  -7 70216.1 306.216   3
  -1   3   7 68274.3 469.752   1
   1   3  -7 69432.0 303.585   2
   1   3  -7 69822.4 307.091  13
  -1   3   6 136080. 607.212   1
   1   3  -6 134512. 416.450   2
   1   3  -5 325512. 617.230   2
   1  -3   5 324987. 873.234   1
  -1   3   4 88351.7 410.003   1
   1  -3   4 87740.8 419.924   1
  -1   3   3 158467. 511.201   1
   1   3  -3 162915. 413.589   2
   1  -3   2 140715. 248.530   2
  -1  -3  -2 138380. 345.167   1
   1   3  -1 151302. 266.908   1
  -1  -3  -1 149762. 289.213   1
  -1   3   0 382903. 692.256   1
  -1  -3   0 417868. 389.409   1
  -1  -3   1 149440. 264.460   1
   1   3   1 148753. 285.944   1
   1   3   2 143912. 344.819   1
  -1  -3   2 143506. 323.146   1
  -1  -3   3 157401. 411.851   1
   1   3   3 160164. 429.080   1
  -1  -3   4 85753.6 347.011   1
   1   3   4 87739.4 368.221   1
   1   3   5 317808. 795.105   1
  -1  -3   5 319705. 772.019   1
  -1  -3   6 127895. 554.376   1
   1   3   6 138865. 582.995   1
  -1   3  -7 69827.8 304.100   3
   1   3   7 70700.9 457.608   1
  -1   3  -7 71211.8 306.348   5
   1   3   7 69461.3 302.871  10
   1  -3  -8 29305.1 203.996   5
  -1   3  -8 30061.7 216.794   5
  -1  -3   8 29893.0 315.837   1
  -1   3  -8 30437.9 217.304   3
   1   3   8 30449.4 326.788   1
  -1   3  -8 30133.6 211.055  11
   1  -3  -8 29238.7 209.845  11
   1   3   8 30716.7 212.970  10
   1   3   8 29909.6 212.257   7
   1  -3  -9 6895.13 106.283   5
   1   3   9 6859.26 169.964   1
  -1  -3   9 6732.50 166.223   1
  -1   3  -9 6661.06 110.145   3
  -1   3  -9 6615.42 109.553  11
   1  -3  -9 6606.19 108.124  11
   1   3   9 6551.04 106.063   7
   1   3   9 6618.48 106.437  10
   1  -3 -10 2576.11 71.1609   5
  -1  -3  10 2736.11 117.321   1
  -1   3 -10 2586.45 74.4925   3
   1   3  10 2387.98 110.962   1
  -1   3 -10 2642.10 75.3252  11
   1   3  10 2533.16 71.4310   7
   1  -3 -10 2497.90 73.9166  11
   1   3  10 2607.94 72.3716  10
   1   3  11 2247.23 114.739   1
  -1  -3  11 2336.94 116.014   1
  -1   3 -11 2328.25 73.6735   3
   1  -3 -11 2123.11 69.4307   5
   1  -3 -11 2083.78 72.6234  11
   1   3  11 2156.96 68.9466   7
  -1   3 -11 2271.64 73.2202  11
   1   3  11 2150.02 69.3262  10
  -1  -3  12 1911.00 111.857   1
  -1   3 -12 1775.36 69.1469   3
   1   3  12 1967.71 113.879   1
   1  -3 -12 1815.20 66.9215   5
   1   3  12 1791.53 66.6738  10
  -1   3 -12 2058.68 73.4242  11
   1  -3 -12 1955.98 71.0970  11
   1   3  12 1741.83 64.0441   7
   1  -3 -13 1959.69 69.7929   5
  -1   3 -13 2051.93 77.7460   5
  -1   3 -13 1948.16 71.5816   3
  -1   3 -13 1944.18 73.4402  13
   1  -3 -13 2216.16 77.4822   8
   1   3  13 1990.52 66.9385   7
  -1   3 -13 2086.84 75.3820  11
   1  -3 -13 2030.97 74.8225  11
   1   3  13 1918.59 67.9000  10
   1  -3 -14 651.783 43.1712   5
  -1   3 -14 738.266 52.9389   5
  -1   3 -14 731.467 47.5678   3
  -1   3 -14 699.606 47.3456  13
   1  -3 -14 686.172 49.3395  11
  -1   3 -14 700.006 47.0586  11
   1  -3 -14 716.215 47.6492   8
   1  -3 -15 16693.5 170.696   5
  -1   3 -15 16577.5 190.337   5
  -1   3 -15 16235.1 175.239   3
  -1   3 -15 16436.8 176.336  13
  -1   3 -15 16346.4 180.305  11
   1  -3 -15 16474.2 183.017  11
   1  -3 -15 16552.0 176.107   8
  -1   3 -16 1364.25 53.7253   5
   1  -3 -16 1323.62 44.5274   5
  -1   3 -16 1322.35 46.8502  13
   1  -3 -16 1369.82 51.3535  11
  -1   3 -16 1341.25 49.8220  11
   1  -3 -16 1318.92 46.0329   8
  -1   3 -17 1172.55 42.0924   5
  -1  -3  17 1175.74 36.3391   3
  -1  -3  17 1156.68 37.7522  11
  -1   3 -17 1232.38 38.0272  11
   1   4 -17 3292.92 59.9334   5
  -1  -4 -17 3294.79 55.1585   5
  -1   4  17 3234.40 54.8218  11
  -1  -4 -17 3174.17 53.1166  11
  -1  -4 -16 2451.22 63.0000   5
   1   4 -16 2480.66 66.6956   5
   1   4 -16 2395.09 56.3925  13
  -1  -4 -16 2494.05 60.7807  11
   1   4 -15 4491.94 98.6445   5
  -1  -4 -15 4299.55 96.1384   5
   1   4 -15 4555.41 91.3404  13
   1   4 -15 4482.22 89.3583  11
  -1  -4 -15 4599.28 92.6074  11
  -1  -4 -15 4642.81 87.5638   8
  -1  -4 -14 21337.3 220.470   5
   1   4 -14 21075.0 214.268  13
   1   4 -14 21212.4 204.633  11
  -1  -4 -14 21739.4 217.243  11
  -1  -4 -13 2127.62 77.9095   5
   1   4 -13 2206.08 80.3875   5
   1   4 -13 2223.51 77.4744   3
   1   4 -13 2183.60 76.6174  13
  -1  -4 -13 2194.45 74.8075  11
   1   4 -13 2217.81 72.4585  11
  -1  -4 -12 18096.4 215.106   5
   1   4 -12 18644.2 217.201   5
   1   4 -12 18397.9 214.033   3
   1  -4  12 18702.6 344.516   1
   1   4 -12 18328.1 210.624  13
  -1  -4 -12 18469.1 203.569  11
   1   4 -12 18565.9 198.875  11
  -1  -4 -11 8364.75 143.344   5
   1   4 -11 8773.76 145.512   5
   1  -4  11 8251.01 221.713   1
   1   4 -11 8680.54 142.193   3
   1   4 -11 8686.11 143.068  13
  -1  -4 -11 8446.55 135.077  11
   1   4 -11 8770.60 135.950  11
  -1  -4 -10 11220.2 155.212   5
   1   4 -10 10536.4 154.466   5
   1  -4  10 10619.0 238.204   1
   1   4 -10 11049.0 154.233   3
   1   4 -10 11440.0 156.880  13
   1   4 -10 11139.4 144.389  11
  -1  -4 -10 10909.3 147.614  11
  -1  -4  -9 35117.2 258.000   5
  -1   4   9 35140.2 238.012   4
   1   4  -9 34803.9 259.301   5
   1   4  -9 35243.8 257.698   3
   1  -4   9 33843.9 397.859   1
   1   4  -9 34360.9 258.773  13
  -1   4   9 35423.4 251.797  10
  -1  -4  -9 34689.7 245.239  11
   1   4  -9 34300.3 236.592  11
   1   4  -8 7375.02 113.551   5
  -1  -4  -8 8055.42 118.803   5
  -1   4   8 7655.65 107.656   4
   1  -4   8 7927.93 180.096   1
   1   4  -8 7482.17 115.398  13
  -1  -4  -8 7895.85 110.760  11
  -1   4   8 7751.88 105.663   7
  -1   4   8 7725.16 112.983  10
   1   4  -8 7721.68 104.301  11
  -1  -4  -7 62959.3 311.375   5
   1   4  -7 64041.8 306.096   5
  -1   4   7 65071.0 292.418   4
   1  -4   7 64900.8 476.348   1
   1   4  -7 64105.3 270.376   2
   1   4  -7 63413.6 309.524  13
  -1   4   7 63475.7 300.476  10
   1  -4   6 73515.4 462.857   1
   1   4  -6 74321.3 301.449   2
   1  -4   5 21809.8 237.962   1
   1   4  -5 21754.6 163.115   2
   1   4  -4 87020.1 328.358   2
   1   4  -3 104965. 361.388   2
   1   4  -2 294180. 617.465   2
   1  -4   2 301268. 475.486   2
   1   4  -1 330992. 673.396   2
   1   4  -1 333909. 481.109   1
  -1  -4   0 32187.8 143.812   1
   1   4   0 32205.5 143.671   1
  -1  -4   1 330346. 481.682   1
   1   4   1 328423. 504.485   1
   1   4   2 296841. 725.208   2
  -1  -4   2 301065. 522.031   1
   1   4   3 109179. 379.739   1
  -1  -4   3 105949. 352.391   1
   1   4   4 87063.4 384.838   1
  -1  -4   4 87718.7 370.629   1
   1   4   5 22713.7 218.501   1
  -1  -4   5 21898.6 206.728   1
  -1  -4   6 77242.3 431.493   1
   1   4   6 74318.4 437.838   1
  -1   4  -7 64769.7 305.058   3
  -1  -4   7 63738.0 431.421   1
   1   4   7 64350.7 442.672   1
   1   4   7 63755.3 291.376   4
  -1   4  -7 63823.1 302.996   5
   1   4   7 63629.5 302.987  10
   1  -4  -7 63664.6 283.176  11
  -1   4  -8 8174.40 116.458   5
   1   4   8 8247.00 111.193   4
   1  -4  -8 7911.98 107.669   5
  -1  -4   8 7816.66 166.485   1
   1   4   8 8219.22 173.125   1
  -1   4  -8 8051.76 116.383   3
  -1   4  -8 8177.84 110.508  11
   1   4   8 8020.89 115.645   7
   1  -4  -8 7881.07 109.813  11
   1   4   8 8250.33 116.246  10
  -1   4  -9 36604.8 261.904   5
   1  -4  -9 34618.4 240.746   5
   1   4   9 34825.0 235.478   4
  -1   4  -9 34509.4 255.903   3
  -1  -4   9 34448.9 377.083   1
   1   4   9 35065.7 385.380   1
  -1   4  -9 34902.1 245.536  11
   1   4   9 35642.4 253.821  10
   1  -4  -9 35397.4 246.788  11
   1   4   9 35721.4 255.689   7
  -1   4 -10 10999.3 153.862   3
  -1  -4  10 11260.3 232.497   1
   1   4  10 11119.1 234.557   1
   1  -4 -10 11201.1 145.639   5
  -1   4 -10 10705.5 154.036   5
  -1   4 -10 10936.5 146.178  11
   1  -4 -10 11485.8 151.593  11
   1   4  10 11107.4 149.777  10
   1   4  10 11116.1 149.547   7
  -1  -4  11 8818.80 220.436   1
  -1   4 -11 8359.58 141.269   3
   1  -4 -11 8453.02 132.492   5
   1   4  11 8500.73 137.697  10
   1  -4 -11 8382.29 136.792  11
   1   4  11 8311.07 133.951   7
  -1   4 -11 8393.04 134.745  11
   1  -4 -12 17840.9 196.486   5
  -1   4 -12 18343.9 209.854   3
   1   4  12 18913.5 339.261   1
  -1  -4  12 18736.9 331.512   1
  -1   4 -12 19037.3 216.750  13
  -1   4 -12 18321.4 203.486  11
   1   4  12 18207.4 201.167   7
   1   4  12 18304.0 203.113  10
   1  -4 -12 17478.4 203.525  11
   1  -4 -13 2151.97 71.0245   5
  -1   4 -13 2154.12 77.8229   3
  -1   4 -13 2176.93 77.4683  13
  -1   4 -13 2206.09 74.2130  11
   1   4  13 2161.96 70.7194   7
   1  -4 -13 2151.99 77.6812   8
   1   4  13 2205.46 72.8835  10
   1  -4 -13 2052.87 73.2164  11
   1  -4 -14 21558.1 203.448   5
  -1   4 -14 21415.6 218.408   3
  -1   4 -14 21449.3 220.852  13
   1  -4 -14 21774.3 215.534  11
   1  -4 -14 22169.3 226.092   8
  -1   4 -14 21544.5 213.298  11
  -1   4 -15 4972.74 97.3722   3
   1  -4 -15 4757.32 96.0318  11
  -1   4 -15 4865.66 93.9881  11
   1  -4 -15 5000.83 98.6382   8
  -1   4 -16 2485.70 61.6879  13
   1  -4 -16 2544.03 60.3939   8
  -1   4 -16 2548.44 60.1415  11
  -1  -4  17 3033.19 53.7509   3
  -1   4 -17 3090.85 59.0847   5
  -1   4 -17 2945.77 48.8642  11
   1   5 -17 4339.13 64.9799   5
   1   5 -16 7278.85 104.196   5
  -1   5  16 7162.43 91.8125  11
   1   5 -16 6907.20 92.2497  13
  -1  -5 -16 6729.64 81.9997   8
  -1  -5 -16 7028.36 89.6571  11
   1   5 -15 2482.18 73.4905   5
  -1  -5 -15 2410.61 67.6083   5
   1   5 -15 2385.77 67.6633  13
  -1  -5 -15 2411.23 64.5765   8
   1   5 -15 2409.12 60.5374  11
  -1  -5 -15 2430.41 64.5380  11
   1   5 -14 1796.08 70.3544   5
  -1  -5 -14 1703.67 65.4921   5
   1   5 -14 1579.27 63.7665  13
  -1  -5 -14 1736.99 61.3550  11
   1   5 -14 1688.21 58.2993  11
   1   5 -13 5079.33 116.580   5
  -1  -5 -13 4931.94 111.680   5
   1   5 -13 4929.10 112.593   3
   1   5 -13 4921.71 112.659  13
   1   5 -13 4921.31 99.7345  11
  -1  -5 -13 5031.74 106.917  11
   1   5 -12 21340.2 234.744   5
  -1  -5 -12 20532.4 226.876   5
   1   5 -12 20960.4 228.396  13
  -1  -5 -12 20991.0 213.095  11
   1   5 -12 21160.4 204.224  11
   1   5 -11 13056.6 183.231   5
  -1  -5 -11 13285.7 178.146   5
   1   5 -11 13899.1 181.902   3
   1  -5  11 13768.8 288.429   1
  -1   5  11 13502.4 288.545   1
   1   5 -11 13684.4 185.053  13
   1   5 -11 13599.3 161.556  11
  -1  -5 -11 13371.9 167.637  11
  -1  -5 -10 4622.12 104.226   5
  -1   5  10 4860.78 98.2178   4
   1   5 -10 5085.75 109.446   5
   1  -5  10 4841.36 165.935   1
  -1   5  10 4804.57 165.472   1
   1   5 -10 4807.04 105.265   3
   1   5 -10 5018.55 109.006  13
  -1  -5 -10 4635.71 96.5220  11
   1   5 -10 5011.88 96.3939  11
  -1   5  10 4690.37 95.5298   7
   1   5  -9 4207.00 97.1749   5
  -1   5   9 4373.14 90.9479   4
  -1  -5  -9 4272.21 95.8737   5
  -1   5   9 4084.21 144.654   1
   1  -5   9 4210.24 145.154   1
   1   5  -9 4500.15 98.6606  13
  -1   5   9 4353.75 88.9154   7
  -1   5   9 4396.61 95.3780  10
  -1  -5  -9 4289.71 87.2136  11
   1   5  -9 4321.41 84.0512  11
   1   5  -8 25742.1 218.402   5
  -1   5   8 25846.5 208.415   4
  -1  -5  -8 25526.3 217.366   5
  -1   5   8 23341.1 321.966   1
   1   5  -8 24370.8 206.576   3
   1  -5   8 25451.5 330.521   1
   1   5  -8 24878.5 218.344  13
  -1   5   8 25712.4 203.168   7
  -1  -5  -8 25240.3 194.930  11
   1   5  -8 26383.2 188.615  11
  -1   5   8 24964.8 214.969  10
  -1  -5  -7 80423.8 362.589   5
  -1   5   7 80393.9 349.657   4
   1   5  -7 82555.7 365.546   5
  -1   5   7 76964.5 539.583   1
   1   5  -7 79399.7 351.035   3
   1  -5   7 82589.0 560.270   1
   1   5  -7 80248.4 366.364  13
  -1   5   7 80101.1 342.659   7
  -1   5   7 81125.9 359.326  10
   1   5  -6 15585.3 149.750   5
  -1  -5  -6 15268.4 147.962   5
  -1   5   6 16664.9 152.572   4
   1   5  -6 15722.0 138.212   2
   1  -5   6 15669.2 228.282   1
   1   5  -6 15622.6 144.050   3
  -1   5   6 14342.2 218.310   1
   1   5  -6 15131.5 148.464  13
  -1   5   6 14881.3 141.386   7
  -1   5   6 15428.2 149.102  10
   1  -5   5 28555.9 289.375   1
  -1   5   5 27926.0 281.846   1
  -1   5   4 71252.3 420.684   1
   1   5  -4 71006.3 320.198   2
  -1   5   3 129786. 538.060   1
   1   5  -3 127623. 435.298   2
  -1   5   2 18988.5 196.844   1
   1   5  -2 18806.7 173.047   2
  -1   5   1 23651.6 208.846   1
   1   5  -1 23523.2 200.634   2
   1   5   0 12298.9 108.560   1
   1   5   0 13275.6 156.466   2
  -1   5   0 13025.9 152.959   1
  -1  -5   0 12456.0 104.062   1
   1   5   1 23134.7 152.415   1
  -1   5  -1 23983.6 211.565   1
   1   5   2 19274.7 154.698   1
  -1   5  -2 19676.8 199.262   1
  -1  -5   3 127407. 426.487   1
  -1   5  -3 128840. 533.857   1
   1   5   3 128853. 438.339   1
  -1   5  -4 72100.8 422.539   1
   1   5   4 72673.8 369.604   1
  -1  -5   4 71518.5 353.298   1
   1   5   5 29678.2 258.688   1
  -1  -5   5 30225.7 253.480   1
  -1   5  -6 15095.2 145.348   3
  -1  -5   6 15210.9 196.528   1
   1   5   6 15285.3 204.724   1
   1   5   6 14840.9 142.571   4
   1   5   6 14840.8 144.138   6
  -1   5  -6 15064.1 140.449   5
   1   5   6 15215.9 148.527   7
   1   5   6 14883.3 146.545  10
  -1   5  -7 81489.2 325.137   7
  -1   5  -7 79980.9 348.315   5
   1   5   7 80546.2 355.246   6
   1   5   7 81862.0 353.012   4
   1   5   7 81235.6 513.530   1
  -1  -5   7 82543.3 503.821   1
  -1   5  -7 81426.8 317.603  11
   1   5   7 81730.5 361.841   7
   1   5   7 82593.2 359.095  10
   1  -5  -7 81677.3 326.058  11
  -1   5  -8 25581.5 210.807   5
   1   5   8 25349.9 204.979   4
  -1   5  -8 25647.9 189.541   7
   1   5   8 25522.0 310.284   1
  -1   5  -8 25165.5 214.520   3
  -1  -5   8 25274.9 300.965   1
  -1   5  -8 25173.7 192.931  11
   1   5   8 25510.2 213.570   7
   1  -5  -8 25642.5 197.447  11
   1   5   8 24778.6 213.892  10
  -1   5  -9 4255.45 93.7687   5
   1   5   9 4267.66 89.3463   4
  -1   5  -9 4064.42 93.8122   3
   1   5   9 4275.69 139.553   1
  -1  -5   9 4246.82 136.191   1
  -1   5  -9 4187.13 85.1887  11
   1  -5  -9 4467.93 90.2371  11
   1   5   9 4275.64 94.0551  10
   1   5   9 4286.61 92.4094   7
  -1  -5  10 5076.51 159.197   1
   1   5  10 4740.43 156.950   1
  -1   5 -10 4987.55 108.107   3
   1  -5 -10 4693.86 95.9492   5
   1   5  10 4794.75 97.1517   4
  -1   5 -10 4806.23 105.932   5
   1   5  10 4868.79 104.224  10
  -1   5 -10 4875.18 96.8349  11
   1   5  10 4785.37 102.919   7
   1  -5 -10 4700.02 97.4836  11
   1   5  11 13679.0 278.277   1
  -1   5 -11 13199.1 182.006   3
   1  -5 -11 13657.6 166.857   5
  -1   5 -11 13467.9 181.575   5
   1   5  11 13352.9 177.602  10
  -1   5 -11 13484.3 166.180  11
   1  -5 -11 13360.5 168.165  11
   1   5  11 13418.0 174.514   7
   1  -5 -12 20710.7 207.465   5
  -1   5 -12 21302.9 229.950   5
  -1   5 -12 21234.7 228.279   3
  -1   5 -12 21640.5 234.385  13
   1   5  12 21151.9 217.400   7
  -1   5 -12 21203.8 210.946  11
   1  -5 -12 20808.4 215.335  11
   1   5  12 20162.5 221.732  10
   1  -5 -13 4942.69 101.274   5
  -1   5 -13 4968.18 112.769   3
  -1   5 -13 5366.30 117.652  13
   1   5  13 4956.92 104.694   7
   1   5  13 5236.04 110.505  10
  -1   5 -13 4980.04 102.237  11
   1  -5 -13 5015.43 105.526  11
  -1   5 -14 1798.99 68.2803   3
  -1   5 -14 1934.78 71.0606  13
   1   5  14 1794.35 60.4916   7
   1  -5 -14 1711.22 61.4477  11
  -1   5 -14 1837.12 61.6112  11
   1  -5 -14 1774.07 67.4498   8
  -1   5 -15 2472.51 69.7158   3
  -1   5 -15 2316.29 69.7501  13
   1  -5 -15 2435.86 70.0582   8
  -1   5 -15 2441.34 62.8380  11
   1  -5 -15 2366.77 63.8934  11
  -1   5 -16 6831.37 95.9856  13
  -1   5 -16 7014.39 84.8340  11
   1  -5 -16 7094.87 96.4407   8
  -1  -5  17 4258.29 60.7680   3
  -1  -6 -16 79.8612 16.9542   5
   1   6 -16 112.113 21.4504   5
  -1   6  16 82.5521 14.3741  11
   1   6 -16 101.125 19.2214  13
  -1  -6 -16 99.8103 16.4698   8
  -1  -6 -15 6672.56 101.946   5
   1   6 -15 6892.74 113.324   5
  -1   6  15 6643.62 93.6707  11
   1   6 -15 6502.81 107.142  13
  -1  -6 -15 6523.45 100.928   8
  -1  -6 -14 4520.65 95.7876   5
   1   6 -14 4785.77 105.615   5
   1   6 -14 4555.82 99.6259  13
  -1  -6 -14 4493.71 88.2675  11
   1   6 -13 2919.06 89.6547   5
  -1  -6 -13 2777.40 82.4051   5
   1   6 -13 2947.36 87.7780   3
   1   6 -13 2721.79 84.8742  13
   1   6 -13 2730.33 69.9205  11
  -1  -6 -13 2705.45 74.6747  11
  -1  -6 -12 44503.1 329.810   5
   1   6 -12 43402.8 343.982   5
   1   6 -12 43783.5 328.192   3
   1   6 -12 45059.9 339.760  13
   1   6 -12 45220.7 281.278  11
  -1  -6 -12 45942.2 303.715  11
   1   6 -11 7410.14 138.114   5
  -1   6  11 7080.37 124.104   4
  -1  -6 -11 7489.72 134.460   5
  -1   6  11 7108.86 212.396   1
   1  -6  11 7171.02 212.019   1
   1   6 -11 7362.26 138.272  13
   1   6 -11 7214.74 114.253  11
  -1  -6 -11 7403.28 122.258  11
  -1   6  11 6997.54 121.543   7
   1   6 -10 16763.4 199.941   5
  -1   6  10 16140.6 185.052   4
  -1  -6 -10 16244.3 192.186   5
   1  -6  10 16155.7 306.170   1
  -1   6  10 16859.3 309.188   1
   1   6 -10 16598.0 200.478  13
   1   6 -10 16601.8 165.182  11
  -1   6  10 15941.9 181.051   7
  -1  -6 -10 15769.1 171.630  11
  -1  -6  -9 26979.0 240.135   5
  -1   6   9 26725.2 232.715   4
   1   6  -9 27387.9 244.495   5
  -1   6   9 26270.6 366.482   1
   1   6  -9 26432.3 235.778   3
   1  -6   9 26835.2 370.234   1
   1   6  -9 27065.1 246.562  13
  -1   6   9 26379.9 226.172   7
   1   6  -9 26615.9 197.366  11
  -1  -6  -8 12173.8 155.786   5
  -1   6   8 12166.5 152.697   4
   1  -6   8 11947.5 235.542   1
   1   6  -8 12354.9 151.645   3
  -1   6   8 12165.3 235.783   1
   1   6  -8 12478.9 160.501  13
  -1   6   8 12328.8 149.673   7
  -1   6   7 3109.56 115.912   1
   1   6  -7 3025.11 72.2830   3
  -1   6   7 3219.00 77.0110   4
  -1  -6  -7 3055.01 76.1105   5
  -1   6   7 3224.21 78.1930  10
  -1   6   7 3124.79 75.2061   7
  -1   6   6 91472.4 572.251   1
   1   6  -6 90588.7 355.619   3
   1  -6   6 87805.1 569.669   1
  -1   6   6 89312.3 388.453   6
  -1  -6  -6 91260.4 373.207   5
  -1   6   6 88812.0 377.866   4
  -1   6   6 88984.1 382.739  10
  -1   6   6 90072.5 360.398   9
  -1   6   6 89633.6 367.066   7
  -1   6   5 18277.7 162.464   4
  -1  -6  -5 18213.0 158.901   5
   1  -6   5 18529.0 246.896   1
  -1   6   5 18213.2 240.809   1
   1   6  -5 17997.3 166.801   2
   1   6  -5 18873.9 162.455  13
  -1   6   5 17636.4 158.496   7
  -1   6   4 139676. 633.399   1
   1   6  -4 133204. 473.896   2
   1   6  -3 26007.0 218.058   2
  -1   6   3 27196.7 266.392   1
   1   6  -2 57094.6 329.533   2
  -1   6   2 57782.1 370.576   1
   1   6  -1 107635. 365.659   1
   1   6  -1 106660. 476.256   2
  -1   6   0 66994.2 384.107   1
   1   6   0 66456.7 280.738   1
   1   6   0 66966.1 387.234   2
   1   6   1 108699. 373.557   1
  -1   6  -1 110545. 496.836   1
   1   6   2 57842.2 292.903   1
  -1   6  -2 58159.1 367.887   1
  -1  -6   3 25603.2 205.530   1
   1   6   3 25259.1 210.647   1
  -1   6  -3 25785.1 255.017   1
  -1   6  -4 134618. 616.945   1
  -1  -6   4 132571. 505.476   1
   1   6   5 18344.0 213.647   1
  -1  -6   5 18663.6 208.601   1
  -1   6  -5 18547.2 156.618   3
   1   6   5 17770.4 162.962   6
   1   6   5 18050.9 161.400   4
   1   6   5 18239.0 159.174  10
   1   6   5 18357.6 163.222   7
  -1  -6   6 90413.4 497.295   1
   1   6   6 91131.8 517.435   1
  -1   6  -6 90309.2 369.043   3
  -1   6  -6 89567.6 356.621   5
  -1   6  -6 90864.7 347.733   7
   1   6   6 89310.7 375.273   4
   1   6   6 90483.6 378.750   7
  -1  -6   7 3452.81 107.922   1
  -1   6  -7 3287.68 77.3065   3
  -1   6  -7 3389.54 75.5410   5
  -1   6  -7 3270.38 69.7117   7
   1   6   7 3328.61 80.2476   6
   1   6   7 3481.51 78.7461   4
   1   6   7 3258.09 79.3542   7
   1   6   7 3364.45 79.7278  10
   1   6   8 12320.6 224.381   1
  -1  -6   8 12168.2 214.090   1
   1   6   8 11963.3 150.436   4
  -1   6  -8 12025.0 134.163   7
  -1   6  -8 12194.8 149.770   5
  -1   6  -8 12330.0 132.136  11
   1   6   8 11913.5 155.297  10
   1   6   8 12180.4 154.930   7
   1   6   9 26235.6 353.911   1
  -1   6  -9 26396.3 232.920   5
   1   6   9 26583.8 231.242   4
   1   6   9 26199.0 236.240   7
   1   6   9 26728.8 239.183  10
   1  -6  -9 26033.2 211.583  11
  -1   6  -9 26893.8 206.415  11
  -1   6 -10 17127.7 199.539   3
   1   6  10 16736.9 298.317   1
  -1   6 -10 17064.1 195.469   5
   1   6  10 15942.6 183.268   4
   1   6  10 16171.5 189.706   7
   1  -6 -10 16027.4 174.543  11
  -1   6 -10 16401.3 170.400  11
   1   6  10 16542.4 197.255  10
  -1   6 -11 7253.39 135.894   5
   1   6  11 7283.78 125.234   4
   1   6  11 7674.85 211.687   1
  -1   6 -11 7386.30 136.243   3
  -1   6 -11 7711.30 141.840  13
   1   6  11 7141.71 133.599   7
   1  -6 -11 7033.96 120.318  11
  -1   6 -11 7853.41 122.960  11
   1   6  11 7198.68 135.782  10
  -1   6 -12 46594.3 337.720   5
  -1   6 -12 45079.4 336.813   3
  -1   6 -12 44244.4 341.201  13
   1   6  12 46012.2 331.470  10
   1   6  12 44878.2 320.135   7
   1  -6 -12 45394.6 304.527  11
  -1   6 -12 45501.7 291.876  11
  -1   6 -13 2625.45 84.3320   5
  -1   6 -13 2912.87 86.2254   3
  -1   6 -13 2777.10 86.6105  13
   1   6  13 2704.32 78.3103   7
   1  -6 -13 2654.17 75.1363  11
  -1   6 -13 2685.36 72.3270  11
  -1   6 -14 4927.12 104.188   5
  -1   6 -14 4910.86 103.490   3
  -1   6 -14 4590.77 102.577  13
   1  -6 -14 4787.86 91.4472  11
  -1   6 -14 4713.63 85.4804  11
   1  -6 -14 4991.11 106.188   8
   1   6  14 4772.96 92.4603   7
  -1   6 -15 6843.27 111.265   5
  -1   6 -15 7129.33 109.199   3
  -1   6 -15 6950.53 111.505  13
   1  -6 -15 6747.82 109.739   8
  -1   6 -16 77.5455 20.8517   5
  -1   6 -16 65.6827 19.7442  13
   1  -6 -16 76.9718 19.3651   8
   1   7 -16 3464.74 62.0090   5
   1   7 -16 3230.22 56.8314  13
   1   7 -15 1812.96 57.7543   5
  -1  -7 -15 1890.81 50.6021   5
   1   7 -15 1850.71 56.2862  13
  -1  -7 -15 1852.84 53.9308   8
  -1  -7 -14 11088.2 138.225   5
   1   7 -14 11362.0 149.564  13
  -1  -7 -13 21580.8 209.971   5
   1   7 -13 21229.2 222.142  13
  -1   7  13 21193.9 183.108  11
  -1   7  12 1728.40 63.2384   4
  -1  -7 -12 1794.00 68.4047   5
   1   7 -12 1566.18 70.3206   5
   1   7 -12 1773.08 73.7042  13
  -1   7  12 1724.37 62.6845   7
  -1   7  11 3334.10 88.0516   4
  -1  -7 -11 3277.08 90.0434   5
   1   7 -11 3376.95 98.7281   5
   1   7 -11 3284.96 93.1685   3
   1   7 -11 3472.65 98.7929  13
  -1   7  11 3375.28 87.2516   7
  -1  -7 -10 38338.3 295.586   5
  -1   7  10 38561.4 295.801   4
  -1   7  10 38962.3 481.960   1
   1  -7  10 39374.7 482.016   1
   1   7 -10 39431.6 302.471   3
   1   7 -10 38027.8 312.300  13
  -1   7  10 37642.5 289.491   7
  -1   7   9 17088.5 197.779   4
  -1  -7  -9 17265.1 197.968   5
  -1   7   9 17684.0 312.486   1
   1  -7   9 17548.6 307.633   1
   1   7  -9 17901.6 195.209   3
   1   7  -9 17786.7 204.568  13
  -1   7   9 17182.0 191.782   7
   1   7  -8 21224.0 201.966   3
  -1   7   8 21357.1 326.754   1
   1  -7   8 21110.2 323.275   1
  -1  -7  -8 21496.0 210.646   5
  -1   7   8 20866.5 209.841   4
  -1   7   8 20770.2 203.272   7
  -1  -7  -7 77406.3 383.946   5
  -1   7   7 79567.1 395.255   4
  -1   7   7 78125.2 591.864   1
   1   7  -7 79058.3 365.102   3
   1  -7   7 77316.6 584.075   1
   1   7  -7 75132.4 384.697  13
  -1   7   7 76859.1 380.253   7
  -1   7   7 77238.8 365.840   9
  -1   7   6 45682.0 289.982   4
  -1  -7  -6 46229.6 281.747   5
  -1   7   6 45924.4 295.528   6
   1   7  -6 44189.1 280.017   5
   1   7  -6 44874.7 260.819   3
  -1   7   6 47428.2 437.508   1
   1  -7   6 46455.6 427.836   1
   1   7  -6 45237.7 285.879  13
  -1   7   6 46365.6 283.721   7
  -1   7   6 46312.6 277.777   9
  -1  -7  -5 32141.5 222.615   5
  -1   7   5 33037.2 232.795   4
   1   7  -5 32125.7 228.150   5
   1   7  -5 31550.2 202.898   3
  -1   7   5 32201.2 340.422   1
   1  -7   5 30673.9 341.731   1
  -1   7   5 32508.1 221.803  12
   1   7  -5 32944.4 227.347  13
  -1   7   5 31621.7 226.292   9
  -1   7   5 31840.4 227.261   7
   1   7  -4 23921.4 187.444   5
   1   7  -4 23684.7 215.276   2
  -1   7   4 24188.4 280.712   1
   1   7  -4 24000.7 183.309  13
  -1   7   4 23894.2 188.388  12
  -1   7   4 23900.2 191.982   7
  -1   7   4 23707.0 194.767   9
  -1   7   3 19890.7 171.751   6
  -1   7   3 19999.8 169.423   4
   1   7  -3 20161.3 167.008   5
   1   7  -3 19784.2 207.002   2
  -1   7   3 19788.6 243.004   1
  -1   7   3 20244.2 171.546  12
  -1   7   3 20420.0 173.689   9
  -1   7   3 19756.1 169.635   7
   1   7  -2 23181.0 194.579   1
   1   7  -2 23272.8 234.507   2
  -1   7   2 23142.9 180.529   7
  -1   7   2 22611.8 180.722   9
   1   7  -1 216079. 564.158   1
  -1   7   1 213958. 744.757   1
  -1   7   0 68938.8 419.377   1
   1   7   0 68312.6 315.771   1
  -1   7  -1 215718. 748.530   1
   1   7   1 216952. 576.045   1
  -1   7  -2 25363.8 264.700   1
   1   7   2 23758.9 184.175   6
   1   7   3 19197.9 169.822   6
   1   7   3 19375.9 164.602   4
  -1  -7   3 19654.0 193.574   1
  -1   7  -3 19077.9 237.212   1
   1   7   3 20419.3 203.297   1
   1   7   3 20399.6 174.809  12
   1   7   3 19753.9 167.092   7
   1   7   4 22853.4 191.767   6
  -1   7  -4 23932.9 181.848   7
   1   7   4 24389.2 239.380   1
  -1   7  -4 23439.6 274.853   1
  -1  -7   4 23061.0 222.766   1
  -1   7  -4 23469.4 174.533   3
   1   7   4 23607.3 191.538  12
  -1   7  -4 23977.7 182.552  12
   1   7   4 23955.8 182.817   9
   1   7   4 23863.9 180.181  10
  -1   7  -5 32291.7 212.319   5
  -1   7  -5 31501.5 211.057   7
   1   7   5 31514.5 230.537   4
   1   7   5 31732.2 233.726   6
  -1  -7   5 31599.8 284.811   1
   1   7   5 32654.2 299.643   1
  -1   7  -5 31595.7 213.009   3
   1   7   5 31832.6 225.543  12
   1   7   5 31822.6 223.860  10
  -1   7  -5 31759.3 204.881   9
   1   7   5 32554.9 232.088   7
   1   7   6 47777.1 289.691   4
  -1   7  -6 46025.0 268.082   5
   1   7   6 47514.2 293.396   6
  -1   7  -6 47112.1 264.881   7
  -1   7  -6 45977.3 273.460   3
   1   7   6 45620.9 385.726   1
   1   7   6 45843.1 276.197  12
   1   7   6 47041.9 292.347   7
   1   7   6 47318.1 284.610  10
  -1   7  -7 80623.3 380.606   3
   1   7   7 78374.6 534.064   1
  -1   7  -7 78644.4 367.778   5
   1   7   7 77256.5 387.928   4
  -1   7  -7 79122.6 347.682   7
   1   7   7 79302.8 393.661   6
   1   7   7 79575.6 393.527   7
   1   7   8 20351.6 292.573   1
  -1   7  -8 21195.0 208.108   3
  -1   7  -8 20662.3 201.812   5
   1   7   8 20358.8 208.915   4
  -1   7  -8 20611.6 180.432   7
   1   7   8 21163.9 212.564  10
   1   7   8 20633.5 210.698   7
   1   7   9 18036.4 292.749   1
  -1   7  -9 17802.5 195.018   5
   1   7   9 17754.0 197.417   4
   1   7   9 18072.8 203.768  10
   1   7   9 18367.0 205.658   7
   1   7  10 39238.3 452.347   1
  -1   7 -10 38885.6 297.798   5
   1   7  10 38942.8 294.860   4
   1   7  10 38171.0 302.950  10
   1   7  10 39259.6 304.445   7
  -1   7 -11 3200.57 91.3858   5
   1   7  11 3286.53 88.6270   4
  -1   7 -11 3231.06 95.6975  13
   1   7  11 3149.98 91.2137   7
   1   7  11 3217.16 94.6738  10
   1   7  12 1833.51 64.6794   4
  -1   7 -12 1805.14 70.0170   5
  -1   7 -12 1796.19 72.0791   3
  -1   7 -12 1877.09 76.6288  13
   1   7  12 1777.43 71.3396  10
   1   7  12 1765.28 68.0996   7
  -1   7 -13 20887.7 215.743   5
  -1   7 -13 21089.1 217.368   3
  -1   7 -13 20796.0 221.803  13
   1   7  13 20888.3 206.255   7
  -1   7 -14 11714.4 148.644   5
  -1   7 -14 11705.6 149.457   3
   1   7  14 11316.2 136.057   7
  -1   7 -15 1831.96 55.5082   5
  -1   7 -15 1804.70 55.5041   3
  -1   7 -15 1743.85 56.4626  13
   1  -7 -15 1854.75 56.6709   8
  -1   7 -16 3624.71 61.3721   5
  -1   7 -16 3478.71 60.8706  13
   1   8 -16 1418.05 37.9056   5
   1   8 -15 2645.06 60.1444   5
   1   8 -15 2627.62 60.4826  13
  -1  -8 -15 2617.00 58.1756   8
   1   8 -14 88.6690 25.9774   5
  -1  -8 -14 92.3396 21.6610   5
   1   8 -14 107.430 28.0279  13
  -1  -8 -13 3560.92 82.6021   5
   1   8 -13 3583.22 87.8789   3
   1   8 -13 3439.35 89.5729  13
  -1   8  12 763.224 45.1374   4
  -1  -8 -12 786.560 46.8321   5
   1   8 -12 796.297 49.3497   3
   1   8 -12 812.869 53.6187  13
  -1   8  12 821.154 45.4880   7
  -1   8  11 2612.36 80.5931   4
  -1  -8 -11 2749.47 81.3923   5
   1   8 -11 2646.07 83.1617   3
   1   8 -11 2589.16 88.2937  13
  -1   8  11 2680.42 79.6186   7
   1   8 -10 757.036 49.9440   3
  -1  -8 -10 770.660 48.9104   5
  -1   8  10 874.309 51.9533   4
  -1   8  10 842.934 49.8027   7
  -1   8   9 14366.8 289.174   1
   1  -8   9 14900.3 288.760   1
   1   8  -9 14535.1 180.415   3
  -1   8   9 13964.7 185.587   4
  -1  -8  -9 14157.4 181.363   5
  -1   8   9 14288.7 180.477   7
  -1  -8  -8 5409.57 110.485   5
   1   8  -8 4965.74 109.436   5
  -1   8   8 5154.19 113.454   4
   1  -8   8 5446.36 171.155   1
  -1   8   8 5305.54 171.194   1
   1   8  -8 5234.97 103.632   3
   1   8  -8 5435.44 116.389  13
  -1   8   8 4822.27 108.812   7
  -1   8   7 38036.4 293.673   4
  -1  -8  -7 39509.9 286.448   5
   1   8  -7 40673.2 294.511   5
   1   8  -7 39958.1 267.315   3
  -1   8   7 40248.7 438.894   1
   1  -8   7 39710.2 433.687   1
   1   8  -7 40230.0 290.714  13
  -1   8   7 37853.8 265.845   9
  -1   8   7 38817.1 287.080   7
   1   8  -6 20014.1 199.344   5
  -1   8   6 20398.3 204.843   4
  -1  -8  -6 20210.1 194.289   5
   1   8  -6 20088.5 178.227   3
  -1   8   6 20272.0 300.422   1
   1  -8   6 19845.7 294.949   1
   1   8  -6 20501.7 197.791  13
  -1   8   6 20071.0 195.590   9
  -1   8   6 19647.3 200.344   7
  -1   8   5 11939.0 151.221   4
  -1  -8  -5 11920.3 144.129   5
   1   8  -5 11880.1 147.175   5
  -1   8   5 11968.8 217.973   1
   1   8  -5 11619.4 127.752   3
   1  -8   5 11917.8 219.485   1
   1   8  -5 11635.4 132.621  12
   1   8  -5 11414.0 141.830  13
  -1   8   5 11741.7 145.475  12
  -1   8   5 11544.4 146.946   9
  -1   8   5 12004.5 149.761   7
   1   8  -4 41707.6 265.758   5
  -1   8   4 41536.4 278.351   6
  -1   8   4 41787.2 388.677   1
   1   8  -4 41597.8 254.054  12
  -1   8   4 42593.1 272.701  12
   1   8  -4 41683.8 252.663  13
  -1   8   4 42571.9 275.448   9
  -1   8   4 41480.6 272.541   7
  -1   8   3 4686.77 88.4150   4
  -1   8   3 4605.12 90.6729   6
   1   8  -3 4525.77 85.6707   5
  -1   8   3 4368.95 122.900   1
  -1   8   3 4628.82 90.6198  12
   1   8  -3 4494.00 85.7094  12
   1   8  -3 4433.77 79.2312  13
  -1   8   3 4638.44 90.8869   9
  -1   8   3 4647.47 89.9658   7
  -1   8   2 30914.8 214.910   4
   1   8  -2 32184.1 216.706   5
  -1   8   2 31353.8 221.644   6
  -1   8   2 32003.2 318.723   1
   1   8  -2 31186.6 225.545  12
  -1   8   2 31935.1 232.904  12
  -1   8   2 30510.4 229.706   9
  -1   8   2 32050.9 227.725   7
   1   8  -1 107385. 386.464   5
  -1   8   1 106019. 379.630   4
  -1   8   1 106510. 400.921   6
  -1   8   1 107840. 570.687   1
   1   8  -1 107592. 436.756   1
   1   8  -1 107377. 418.125  12
  -1   8   1 106242. 425.029  12
  -1   8   1 108928. 418.696   9
   1   8   0 1026.32 40.8296   5
  -1   8   0 1008.58 41.6678   6
   1   8   0 745.627 39.4530   6
   1   8   0 713.080 37.4991   1
  -1   8   0 741.083 52.5359   1
  -1   8   0 767.266 40.5918  12
  -1   8   0 773.550 38.1866   7
   1   8   0 798.688 36.4156   7
   1   8   1 107267. 382.676   5
   1   8   1 106185. 418.284   6
  -1   8  -1 107954. 392.770   6
   1   8   1 106182. 377.671   4
  -1   8  -1 109899. 578.600   1
   1   8   1 107187. 446.355   1
   1   8   1 106380. 424.914  12
  -1   8  -1 105754. 420.461  12
   1   8   1 106743. 377.690   8
  -1   8  -1 106294. 404.648   7
   1   8   1 107113. 418.673   9
   1   8   1 106864. 388.946   7
  -1   8  -1 108627. 413.558   9
   1   8   2 30792.8 226.327   6
  -1   8  -2 31421.1 212.019   6
  -1   8  -2 30978.6 309.835   1
   1   8   2 31513.1 252.421   1
   1   8   2 30702.2 230.732  12
  -1   8  -2 31134.3 228.824  12
  -1   8  -2 30956.8 222.642   9
  -1   8  -2 30943.0 217.546   7
   1   8   2 31080.9 215.367   7
   1   8   2 31271.1 227.119   9
   1   8   3 4743.08 91.0755   6
   1   8   3 4688.58 89.2109   4
  -1   8  -3 4685.09 85.8725   7
  -1   8  -3 4742.45 84.8256   6
  -1   8  -3 4808.56 77.5248   3
  -1   8  -3 4770.28 128.262   1
   1   8   3 4567.62 92.8795  12
  -1   8  -3 4597.89 89.1197  12
  -1   8  -3 4670.17 87.6301   9
   1   8   3 4790.91 90.0529   7
   1   8   3 4699.52 81.0910  10
   1   8   3 4753.56 89.6609   9
  -1   8  -4 42350.8 257.338   7
  -1   8  -4 42967.5 243.177   5
   1   8   4 43578.8 279.339   6
  -1   8  -4 42567.0 253.688   6
  -1   8  -4 41474.4 240.114   3
   1   8   4 42807.0 334.821   1
  -1   8  -4 41704.5 388.839   1
  -1   8  -4 42538.1 243.185  13
  -1   8  -4 43316.3 265.606  12
   1   8   4 42798.5 277.205  12
  -1   8  -4 41795.0 258.304   9
   1   8   4 42813.4 254.023  10
   1   8   4 42845.6 265.665   9
  -1   8  -5 11785.7 137.775   7
  -1   8  -5 11712.3 134.565   5
   1   8   5 11933.5 155.368   6
   1   8   5 12169.5 150.680   4
   1   8   5 12225.8 194.336   1
  -1   8  -5 11510.7 134.701   3
  -1   8  -5 11417.6 135.753  13
   1   8   5 11754.7 148.610  12
  -1   8  -5 11602.2 137.843  12
  -1   8  -5 11751.7 135.776   9
   1   8   5 11865.5 141.329   9
   1   8   5 12010.5 143.276  10
  -1   8  -6 21098.3 189.137   5
   1   8   6 20232.7 202.880   4
  -1   8  -6 20357.7 182.763   7
   1   8   6 20487.3 205.234   6
  -1   8  -6 20053.3 186.873   3
   1   8   6 20786.0 268.151   1
  -1   8  -6 20537.2 191.569  13
   1   8   6 20696.2 196.249  12
  -1   8  -6 19831.2 176.548  12
   1   8   6 20987.1 205.398   7
   1   8   6 20396.6 196.695  10
   1   8   7 39227.1 289.545   4
   1   8   7 38807.6 294.541   6
  -1   8  -7 39445.2 255.868   7
  -1   8  -7 39573.1 270.880   5
   1   8   7 40750.2 400.423   1
  -1   8  -7 39883.2 276.128   3
  -1   8  -7 40285.0 282.683  13
   1   8   7 39596.6 295.087   7
   1   8   7 38701.7 284.777  10
   1   8   8 5139.11 111.650   4
  -1   8  -8 5411.01 108.339   5
  -1   8  -8 5357.43 109.549   3
   1   8   8 5582.31 160.295   1
  -1   8  -8 5608.94 113.484  13
   1   8   8 5503.79 115.597   7
   1   8   9 14520.2 185.966   4
  -1   8  -9 14589.1 182.545   5
  -1   8  -9 14242.2 184.937   3
   1   8   9 15044.6 274.347   1
  -1   8  -9 14779.2 191.015  13
   1   8   9 14563.5 191.966  10
   1   8   9 14598.1 189.395   7
  -1   8 -10 732.349 47.7555   5
   1   8  10 721.820 49.3645   4
  -1   8 -10 789.789 51.5224   3
  -1   8 -10 692.142 51.3153  13
   1   8  10 760.575 49.3944   7
   1   8  10 763.387 52.5801  10
  -1   8 -11 2465.48 81.5632   3
  -1   8 -11 2600.57 82.0266   5
   1   8  11 2663.64 81.6606   4
   1   8  11 2582.89 83.1264   7
   1   8  11 2532.74 84.7892  10
  -1   8 -12 793.194 48.7431   5
   1   8  12 838.892 47.1912   4
  -1   8 -12 749.624 50.5977  13
   1   8  12 722.606 47.6210   7
  -1   8 -13 3555.98 86.4030   5
  -1   8 -13 3633.32 92.5664  13
   1   8  13 3510.55 84.5012   7
  -1   8 -14 78.7357 23.8294   5
  -1   8 -14 104.398 26.5513   3
  -1   8 -14 105.356 27.7093  13
   1   8  14 97.1855 23.4125   7
  -1   8 -15 2694.20 59.6296   5
  -1   8 -15 2630.11 59.8242   3
  -1   8 -15 2586.93 60.2004  13
  -1  -8  16 1362.68 36.4796   3
  -1   8 -16 1329.62 36.1570  13
   1   9 -15 97.1859 19.9914  13
  -1  -9 -15 102.396 16.9307   8
   1   9 -14 1869.27 55.9948  13
  -1  -9 -13 668.065 35.9279   5
  -1   9  13 606.302 35.1142   4
   1   9 -13 678.141 44.3771  13
  -1  -9 -12 324.188 32.9781   5
   1   9 -12 351.019 35.1712   3
  -1   9  12 335.127 33.8087   4
   1   9 -12 345.661 36.8933  13
  -1   9  12 318.425 32.0381   7
   1   9 -11 1228.35 57.9565   3
  -1  -9 -11 1217.03 54.3453   5
  -1   9  11 1134.77 55.9073   4
  -1   9  11 1095.83 53.3030   7
   1   9 -10 6611.50 121.205   3
  -1  -9 -10 6595.58 123.341   5
  -1   9  10 6482.94 128.334   4
  -1   9  10 6345.10 125.097   7
  -1  -9  -9 687.330 46.8681   5
   1   9  -9 857.861 54.3936   5
  -1   9   9 699.876 51.3138   4
   1   9  -9 687.624 44.5272   3
   1   9  -9 732.081 50.3505  13
  -1   9   9 723.394 48.4632   7
  -1   9   8 8776.31 149.879   4
  -1  -9  -8 8506.70 140.335   5
   1   9  -8 8441.32 146.782   5
   1   9  -8 8642.80 133.126   3
  -1   9   8 8815.34 222.058   1
   1   9  -8 8423.23 129.108   9
  -1   9   8 8512.16 146.221   7
   1   9  -7 36760.2 293.682   5
  -1   9   7 37008.8 300.732   4
  -1  -9  -7 37810.9 285.581   5
   1  -9   7 38196.6 445.551   1
   1   9  -7 37394.5 260.744   3
  -1   9   7 36766.1 442.750   1
   1   9  -7 38628.2 291.138  13
  -1   9   7 35675.2 273.322   9
   1   9  -7 37248.5 273.907   9
  -1   9   7 37449.3 294.309   7
  -1   9   6 28170.7 253.588   4
   1   9  -6 28143.2 247.954   5
  -1  -9  -6 27941.7 238.250   5
   1  -9   6 28271.9 366.476   1
   1   9  -6 27336.3 211.810   3
  -1   9   6 28519.1 367.859   1
   1   9  -6 28081.0 238.798  13
  -1   9   6 28348.3 241.567  12
  -1   9   6 27547.8 243.994   9
  -1   9   6 27931.4 250.955   7
  -1  -9  -5 16170.1 176.469   5
   1   9  -5 16276.0 180.705   5
  -1   9   5 16143.2 265.323   1
   1   9  -5 16330.4 154.005   3
   1  -9   5 16111.9 268.199   1
   1   9  -5 15819.5 171.500  13
  -1   9   5 16380.7 184.170  12
   1   9  -5 16136.4 167.688  12
  -1   9   5 15791.6 183.040   9
  -1   9   4 10070.6 142.293   4
   1   9  -4 9877.60 135.206   5
  -1   9   4 9997.94 143.783   6
  -1   9   4 9992.70 143.058  12
   1   9  -4 9878.07 133.801  12
   1   9  -4 9970.65 129.465  13
  -1   9   4 10034.9 144.185   9
  -1   9   4 9982.84 144.942   7
   1   9  -3 8554.44 123.257   5
  -1   9   3 8398.93 126.892   4
  -1   9   3 8223.13 128.088   6
  -1   9   3 8444.50 179.688   1
   1   9  -3 8388.93 112.238  13
  -1   9   3 8654.05 132.484  12
   1   9  -3 8327.90 125.764  12
  -1   9   3 8264.49 129.995   7
  -1   9   3 8214.46 130.865   9
  -1   9   2 10686.2 141.172   6
   1   9  -2 10438.0 134.189   5
  -1   9   2 10597.2 134.837   4
  -1   9   2 10680.7 196.783   1
  -1   9   2 10928.2 147.816  12
   1   9  -2 11139.5 144.788  12
   1   9  -2 10672.0 118.846  13
   1   9  -2 10853.7 125.766   7
  -1   9   2 10404.6 147.060   9
  -1   9   1 3428.47 74.6322   4
   1   9  -1 3497.65 76.9424   5
  -1   9   1 3322.34 78.5503   6
  -1   9   1 3621.99 113.999   1
  -1   9   1 3357.21 84.2981  12
   1   9  -1 3397.55 82.0196  12
  -1   9   1 3345.56 82.8977   9
   1   9  -1 3415.19 82.8035   9
   1   9  -1 3438.43 69.3717   8
   1   9  -1 3322.94 72.2838   7
  -1   9   0 1923.27 54.6107   4
   1   9   0 2062.30 55.3469   4
   1   9   0 2118.97 60.3001   5
   1   9   0 1917.18 62.3665   6
  -1   9   0 2050.32 86.3438   1
  -1   9   0 2007.17 66.2313  12
   1   9   0 2064.31 56.2530   8
   1   9   0 2017.39 65.0700   9
   1   9   0 1972.55 59.1533   7
  -1   9   0 1899.16 61.3610   7
  -1   9  -1 3094.96 74.4054   6
   1   9   1 2961.54 69.7320   4
   1   9   1 3008.83 79.0631   6
   1   9   1 3118.56 82.2285   1
  -1   9  -1 3349.07 109.566   1
  -1   9  -1 2818.86 77.5069  12
   1   9   1 3020.97 81.4885  12
   1   9   1 3061.61 73.2773   7
  -1   9  -1 3134.78 75.6324   7
  -1   9  -1 3133.90 78.9105   9
   1   9   1 3146.90 80.7027   9
   1   9   2 10365.0 131.070   4
  -1   9  -2 10322.3 132.909   6
   1   9   2 10562.8 144.044   6
   1   9   2 10346.1 153.425   1
  -1   9  -2 10340.8 195.462   1
   1   9   2 10614.4 148.375  12
  -1   9  -2 10348.4 144.566  12
  -1   9  -2 10436.3 139.674   9
  -1   9  -2 10131.7 135.574   7
   1   9   2 10362.9 135.115   7
   1   9   2 10497.2 142.122   9
  -1   9  -3 8515.92 110.670   5
  -1   9  -3 8579.08 121.142   6
  -1   9  -3 8484.58 122.014   7
   1   9   3 8513.99 124.265   4
   1   9   3 8289.87 130.688   6
  -1   9  -3 8212.38 177.727   1
   1   9   3 8563.54 147.048   1
  -1   9  -3 8591.38 129.674  12
   1   9   3 8037.03 131.498  12
   1   9   3 8421.48 126.196   7
   1   9   3 8283.64 126.329   9
   1   9   3 8413.13 113.790  10
  -1   9  -3 8473.70 125.719   9
   1   9   4 9740.89 145.230   6
  -1   9  -4 9819.39 123.686   5
  -1   9  -4 10036.6 132.095   6
   1   9   4 10207.8 141.387   4
  -1   9  -4 9798.16 133.276   7
  -1   9  -4 9712.52 120.342   3
  -1   9  -4 9782.67 200.628   1
   1   9   4 10387.0 173.315   1
  -1   9  -4 9914.36 137.990  12
  -1   9  -4 9725.73 120.812  13
   1   9   4 9897.39 143.978  12
  -1   9  -4 9576.81 133.444   9
   1   9   4 10172.9 142.142   7
   1   9   4 9932.44 129.628  10
   1   9   4 10001.2 139.409   9
  -1   9  -5 16349.5 166.209   5
   1   9   5 15695.5 189.796   6
  -1   9  -5 16056.2 169.511   6
  -1   9  -5 15593.7 167.343   7
  -1   9  -5 15830.5 161.167   3
   1   9   5 15734.7 223.777   1
   1   9   5 15982.6 184.339  12
  -1   9  -5 15988.3 174.157  12
  -1   9  -5 15966.3 165.005  13
  -1   9  -5 15747.5 168.059   9
   1   9   5 16649.6 179.865   9
   1   9   5 16193.2 172.965  10
   1   9   6 28322.2 254.360   6
  -1   9  -6 27775.5 222.857   7
  -1   9  -6 27972.6 225.591   6
   1   9   6 27975.9 251.532   4
  -1   9  -6 27662.8 225.276   5
  -1   9  -6 27549.3 225.435   3
  -1   9  -6 28297.0 230.852  13
  -1   9  -6 28028.9 223.053  12
   1   9   6 27913.0 243.308  12
   1   9   6 28425.7 253.546   7
   1   9   6 27476.1 229.558   9
   1   9   6 27625.4 238.908  10
  -1   9  -6 27770.9 218.215   9
   1   9   7 37674.7 301.663   6
  -1   9  -7 37012.9 271.447   5
  -1   9  -7 37936.3 258.324   7
   1   9   7 37606.6 297.656   4
  -1   9  -7 37688.5 272.477   3
   1   9   7 37689.4 279.268  12
  -1   9  -7 37513.3 279.502  13
   1   9   7 38010.1 291.428  10
  -1   9  -8 8003.89 131.681   5
   1   9   8 8538.25 146.514   4
  -1   9  -8 8376.28 136.615   3
  -1   9  -8 8054.91 137.958  13
   1   9   8 7846.25 145.877   7
   1   9   8 8479.01 144.556  10
   1   9   9 699.328 51.1427   4
  -1   9  -9 678.973 45.9520   5
  -1   9  -9 691.934 46.3492   3
  -1   9  -9 764.010 49.2314  13
   1   9   9 701.329 51.3535   7
   1   9  10 6780.11 129.536   4
  -1   9 -10 6582.83 123.040   5
  -1   9 -10 6959.73 128.811   3
  -1   9 -10 6783.18 131.108  13
   1   9  10 6819.83 133.026   7
   1   9  11 1147.82 56.9435   4
  -1   9 -11 1216.15 56.2255   5
  -1   9 -11 1224.00 58.2037   3
  -1   9 -11 1287.11 60.8712  13
   1   9  11 1165.44 58.7057   7
  -1   9 -12 272.778 34.4796   3
   1   9  12 328.447 33.5790   4
  -1   9 -12 305.348 33.3146   5
   1   9  12 300.050 36.0708   7
  -1   9 -13 733.668 42.3654   3
  -1   9 -13 698.596 39.1880   5
   1   9  13 716.663 37.3699   4
   1   9  13 698.046 40.3473   7
  -1   9 -14 1945.76 53.2521   5
  -1   9 -14 1866.81 56.4728  13
   1   9  14 1916.61 51.2075   7
   1  -9 -14 1834.01 56.3595   8
  -1   9 -15 116.741 15.1265   5
  -1   9 -15 90.3033 19.8911  13
   1  10 -14 1531.04 43.7892   5
   1  10 -14 1488.94 44.1054  13
  -1 -10 -14 1400.05 42.9248   8
  -1  10  13 767.996 34.9759   4
   1  10 -13 787.790 39.6799   5
   1  10 -13 810.707 31.9846   6
  -1  10  12 10632.5 137.325   4
   1  10 -12 10587.3 129.917   6
   1  10 -12 10346.1 141.183   5
  -1  10  12 10565.5 132.247   7
  -1  10  11 3670.82 92.8973   4
  -1 -10 -11 3896.03 85.6575   5
   1  10 -11 3876.67 94.8230   5
   1  10 -11 3797.73 86.6333   3
   1  10 -11 3744.28 94.5768  13
  -1  10  11 3756.51 89.7542   7
  -1  10  10 11674.9 167.461   4
  -1 -10 -10 11433.3 153.580   5
   1  10 -10 12032.3 168.624   5
   1  10 -10 11351.9 150.166   3
   1  10 -10 12018.1 168.365  13
  -1  10  10 11455.6 163.633   7
  -1 -10  -9 7310.13 127.200   5
   1  10  -9 7226.54 136.247   5
  -1  10   9 7355.57 138.606   4
   1  10  -9 6980.19 120.295   3
   1  10  -9 7539.61 135.975  13
  -1  10   9 7402.02 136.984   7
  -1  10   8 24435.3 252.521   4
   1  10  -8 23465.3 239.777   5
  -1 -10  -8 23653.2 230.660   5
   1  10  -8 23075.3 208.732   3
   1  10  -8 23201.7 234.287  13
  -1  10   8 24184.0 246.608   7
   1  10  -8 23632.5 218.130   9
   1  10  -7 157571. 606.134   5
  -1  10   7 163880. 642.541   4
  -1 -10  -7 154334. 583.788   5
  -1  10   7 161765. 928.280   1
   1  10  -7 157115. 525.143   3
   1  10  -7 154305. 589.512  13
   1  10  -7 153624. 571.173   9
  -1  10   7 152929. 621.859   7
  -1  10   7 150696. 578.033   9
  -1  10   6 11477.0 171.737   4
  -1 -10  -6 11733.4 160.071   5
   1  10  -6 11501.9 164.866   5
   1  10  -6 11945.2 139.986   3
  -1  10   6 11292.0 161.959  12
   1  10  -6 11572.0 155.913  13
   1  10  -6 11764.3 164.435   9
  -1  10   6 11528.8 165.662   9
  -1  10   6 12205.8 174.629   7
  -1 -10  -5 18229.2 194.636   5
   1  10  -5 17878.6 196.258   5
  -1  10   5 18306.7 298.341   1
   1  10  -5 17289.5 185.938  13
   1  10  -5 18316.9 190.082  12
  -1  10   5 18043.8 205.127  12
   1  10  -5 17620.7 200.819   9
  -1  10   5 18340.7 209.194   7
  -1  10   5 17839.9 204.587   9
  -1  10   4 43987.3 311.603   4
   1  10  -4 44242.8 317.772   6
  -1  10   4 44897.5 319.631   6
   1  10  -4 44298.4 300.967   5
  -1 -10  -4 44500.9 296.419   5
  -1  10   4 44118.4 444.091   1
   1  10  -4 44480.1 279.264  13
  -1  10   4 44103.1 319.674  12
   1  10  -4 44736.2 301.904  12
  -1  10   4 42735.8 323.190   7
  -1  10   4 43310.4 321.844   9
   1  10  -4 44472.7 316.697   9
  -1  10   3 14515.0 181.834   6
   1  10  -3 14169.8 179.886   6
  -1  10   3 14763.8 173.649   4
   1  10  -3 14542.9 167.534   5
  -1  10   3 14526.3 248.850   1
   1  10  -3 14100.3 148.481  13
  -1  10   3 14646.0 184.362  12
   1  10  -3 14195.1 174.333  12
  -1  10   3 14095.0 182.687   9
   1  10  -3 14373.4 180.777   9
  -1  10   3 14783.3 182.755   7
   1  10  -2 49532.8 307.789   5
   1  10  -2 49068.3 328.041   6
  -1  10   2 49281.3 324.827   6
  -1  10   2 49621.7 309.539   4
  -1  10   2 51145.3 455.498   1
   1  10  -2 51968.1 331.877  12
  -1  10   2 50300.2 339.918  12
   1  10  -2 50099.9 288.103   7
  -1  10   2 50241.4 336.777   9
   1  10  -1 26521.4 218.864   5
  -1  10   1 25501.2 228.056   6
  -1  10   1 26360.8 214.709   4
  -1  10   1 26363.6 323.597   1
  -1  10   1 25833.5 247.055  12
   1  10  -1 26970.1 243.319  12
   1  10  -1 26415.7 212.877   7
   1  10  -1 26602.2 247.234   9
  -1  10   1 26089.0 243.155   9
  -1  10   1 25829.1 234.593   7
   1  10   0 17326.1 163.613   4
  -1  10   0 17464.0 167.082   4
  -1  10   0 17594.4 186.629   6
   1  10   0 17285.3 177.308   5
  -1  10   0 18010.1 267.730   1
  -1  10   0 16638.7 197.746  12
   1  10   0 17288.3 176.734   7
   1  10   0 16859.2 196.152   9
  -1  10   0 17873.4 193.102   7
  -1  10  -1 26445.6 227.441   6
   1  10   1 26056.5 210.625   4
   1  10   1 26654.7 239.558   6
  -1  10  -1 27011.8 325.440   1
   1  10   1 26227.4 246.987  12
  -1  10  -1 27154.6 234.644   7
   1  10   1 25350.1 240.450   9
   1  10   1 26584.1 225.349   7
  -1  10  -1 25990.6 238.346   9
  -1  10  -2 51308.1 311.887   6
   1  10   2 50646.8 307.851   4
   1  10   2 49319.9 336.896   6
  -1  10  -2 51333.2 452.443   1
   1  10   2 49918.4 341.203  12
  -1  10  -2 51877.6 341.547  12
  -1  10  -2 51048.9 326.751   9
   1  10   2 50949.2 321.011   7
  -1  10  -2 50997.7 316.245   7
   1  10   2 49213.5 330.620   9
  -1  10  -3 14524.2 169.529   7
   1  10   3 14920.8 184.578   6
  -1  10  -3 14476.2 149.242   5
  -1  10  -3 14139.9 165.334   6
   1  10   3 14652.5 173.110   4
  -1  10  -3 14751.0 250.869   1
  -1  10  -3 14795.0 179.978  12
   1  10   3 14933.9 188.041  12
  -1  10  -3 14635.4 174.925   9
   1  10   3 15003.2 179.751   9
   1  10   3 15458.1 180.291   7
  -1  10  -4 44438.0 291.805   6
   1  10   4 45077.0 312.022   4
  -1  10  -4 42760.4 294.223   7
   1  10   4 45648.7 326.470   6
  -1  10  -4 43660.3 268.637   5
  -1  10  -4 43884.9 258.483   3
  -1  10  -4 43317.0 257.555  13
  -1  10  -4 44245.6 307.268  12
   1  10   4 44220.7 324.157  12
   1  10   4 44497.5 311.864   9
  -1  10  -4 43157.1 296.481   9
   1  10   4 44850.0 315.092   7
  -1  10  -5 18151.5 179.008   5
  -1  10  -5 17880.7 187.500   6
   1  10   5 18053.3 214.256   6
  -1  10  -5 18124.3 187.600   7
  -1  10  -5 17717.0 173.822   3
   1  10   5 18024.3 206.354  12
  -1  10  -5 18192.7 196.840  12
  -1  10  -5 17923.6 177.943  13
   1  10   5 18160.9 199.182   9
  -1  10  -5 17868.5 188.887   9
  -1  10  -6 12007.3 152.535   5
   1  10   6 12323.8 176.458   6
  -1  10  -6 12024.3 152.702   7
  -1  10  -6 12071.5 154.685   6
  -1  10  -6 12196.1 151.534   3
  -1  10  -6 12097.5 154.603  12
   1  10   6 11812.3 167.302  12
  -1  10  -6 12251.3 156.158  13
   1  10   6 11920.1 161.758   9
  -1  10  -6 11946.9 152.764   9
   1  10   7 156417. 634.182   6
  -1  10  -7 157013. 532.372   7
  -1  10  -7 154867. 561.204   5
  -1  10  -7 159037. 554.187   6
   1  10   7 160415. 631.103   4
  -1  10  -7 153616. 559.102   3
  -1  10  -7 156674. 574.478  13
   1  10   7 157221. 591.980  12
   1  10   7 159562. 635.908   7
  -1  10  -8 23274.0 210.208   6
   1  10   8 23247.2 248.562   4
  -1  10  -8 23117.6 221.037   5
  -1  10  -8 23776.7 222.978   3
  -1  10  -8 23598.9 228.363  13
   1  10   8 23728.4 251.119   7
   1  10   9 7354.69 138.261   4
  -1  10  -9 7141.74 126.915   5
  -1  10  -9 7159.22 127.158   3
  -1  10  -9 7268.40 131.144  13
   1  10   9 7658.44 142.151   7
  -1  10 -10 11531.2 155.799   5
   1  10  10 11721.4 167.918   4
  -1  10 -10 11628.4 159.104   3
  -1  10 -10 11524.1 164.132  13
   1  10  10 11660.4 169.450   7
   1  10  11 3685.80 91.1364   4
  -1  10 -11 3807.24 87.4567   5
  -1  10 -11 3819.49 90.9228   3
  -1  10 -11 3802.09 93.7758  13
   1  10  11 3891.02 95.0670   7
   1  10  12 10401.0 135.605   4
  -1  10 -12 10234.5 128.981   5
  -1  10 -12 10478.1 136.198   3
  -1  10 -12 10382.9 141.560  13
   1  10  12 10237.6 141.893   7
  -1  10 -13 794.193 37.0306   5
   1  10  13 791.253 36.1310   4
  -1  10 -13 788.730 38.8317   3
  -1  10 -13 827.869 40.7221  13
   1 -10 -13 785.095 42.0703   8
   1  10  13 819.872 38.7755   7
  -1  10 -14 1431.37 37.5089   5
  -1  10 -14 1351.00 42.8605  13
   1  10  14 1412.85 38.5374   7
   1  11 -14 636.873 27.9742  13
   1  11 -13 4105.37 69.5627   5
  -1  11  13 3932.06 63.0708   4
   1  11 -13 4076.13 71.2918  13
   1  11 -12 4651.89 75.1172   6
  -1  11  12 4489.61 84.1537   4
   1  11 -12 4505.86 86.5011  13
  -1  11  12 4450.47 80.2412   7
   1  11 -11 1488.89 53.4528   6
   1  11 -11 1470.06 57.3951   5
  -1  11  11 1491.95 58.5477   4
   1  11 -11 1406.86 56.7267  13
  -1  11  11 1477.91 55.9175   7
   1  11 -10 2008.76 70.1518   5
  -1  11  10 2057.54 72.3754   4
   1  11 -10 2113.43 68.1238   6
   1  11 -10 2135.15 62.4625   3
   1  11 -10 2098.79 71.0118  13
  -1  11  10 1831.07 66.9331   7
   1  11  -9 6406.21 124.350   5
  -1  11   9 6592.08 129.642   4
   1  11  -9 6490.80 122.189   6
  -1 -11  -9 6265.54 111.228   5
   1  11  -9 6530.75 107.161   3
   1  11  -9 6653.13 123.477  13
  -1  11   9 6628.99 127.076   7
   1  11  -8 2404.48 80.3872   6
   1  11  -8 2523.21 82.1445   5
  -1  11   8 2461.48 85.6703   4
  -1 -11  -8 2561.69 76.5183   5
   1  11  -8 2470.82 68.1822   3
   1  11  -8 2458.81 78.9303  13
  -1  11   8 2699.39 86.7104   7
   1  11  -8 2310.19 70.2994   9
   1  11  -7 60155.9 383.015   6
  -1 -11  -7 60313.9 361.159   5
  -1  11   7 60881.2 396.658   4
   1  11  -7 59576.4 375.721   5
   1  11  -7 59912.9 309.314   3
   1  11  -7 60132.4 362.639  13
  -1  11   7 58049.0 358.262  12
  -1  11   7 60327.4 391.910   7
  -1  11   7 58148.9 367.108   9
   1  11  -7 58448.7 357.217   9
   1  11  -6 51782.0 347.015   5
  -1 -11  -6 52354.0 335.145   5
   1  11  -6 53028.2 362.844   6
   1  11  -6 51793.0 312.862  12
  -1  11   6 51597.4 351.452  12
   1  11  -6 49545.3 323.100  13
  -1  11   6 52414.4 353.540   9
   1  11  -6 52534.4 349.516   9
  -1  11   6 50125.8 367.239   7
   1  11  -5 5230.94 110.650   5
  -1  11   5 4809.62 114.340   4
  -1  11   5 4528.12 112.736   6
  -1 -11  -5 5193.45 108.597   5
   1  11  -5 5190.10 117.598   6
  -1  11   5 4953.23 160.365   1
  -1  11   5 4844.42 113.385  12
   1  11  -5 5111.20 102.088  13
   1  11  -5 5110.79 107.589  12
  -1  11   5 5053.37 115.262   9
   1  11  -5 5256.79 116.176   9
  -1  11   5 4586.71 116.068   7
   1  11  -4 37224.8 286.898   5
  -1 -11  -4 38108.1 282.180   5
  -1  11   4 38399.4 309.284   6
   1  11  -4 38595.5 309.528   6
  -1  11   4 38480.8 303.134   4
  -1  11   4 39765.1 436.602   1
   1  11  -4 37916.3 296.158  12
   1  11  -4 38458.4 259.623  13
  -1  11   4 38169.0 312.151  12
  -1  11   4 37163.1 313.275   9
  -1  11   4 39563.1 314.081   7
   1  11  -4 38585.7 309.640   9
   1  11  -3 24274.1 203.794   7
  -1  11   3 25908.2 251.222   6
  -1  11   3 24553.4 234.679   4
   1  11  -3 25446.5 249.622   6
   1  11  -3 25082.5 229.361   5
  -1  11   3 25058.7 342.573   1
   1  11  -3 24865.9 242.791  12
  -1  11   3 24879.5 251.919  12
   1  11  -3 25722.8 252.393   9
  -1  11   3 24564.6 252.806   9
  -1  11   2 44006.5 302.115   4
   1  11  -2 44365.4 327.329   6
   1  11  -2 44903.6 298.377   5
  -1  11   2 45066.2 324.392   6
  -1  11   2 44791.2 339.458  12
   1  11  -2 43988.3 328.363  12
   1  11  -2 44257.4 283.392   7
  -1  11   1 13174.5 159.905   4
   1  11  -1 13402.5 163.479   5
  -1  11   1 13624.6 174.794   6
  -1  11   1 13956.8 249.488   1
   1  11  -1 13472.7 183.877  12
  -1  11   1 13983.8 189.800  12
   1  11  -1 13140.1 159.010   7
   1  11  -1 13315.9 184.179   9
  -1  11   1 13691.0 183.837   9
  -1  11   1 13415.1 179.481   7
   1  11   0 6742.25 108.087   4
  -1  11   0 6856.32 110.609   4
  -1  11   0 7096.83 123.755   6
  -1  11   0 7034.40 175.902   1
  -1  11   0 6803.64 135.333  12
   1  11   0 7063.10 134.601   9
   1  11   0 6898.92 119.456   7
  -1  11   0 6957.68 127.502   7
   1  11   1 13948.4 162.126   4
   1  11   1 13410.5 181.641   6
  -1  11  -1 13650.8 172.232   6
  -1  11  -1 14117.2 248.466   1
   1  11   1 13935.5 189.989  12
  -1  11  -1 13883.6 182.813   9
   1  11   1 13692.5 170.767   7
  -1  11  -1 13658.2 175.638   7
   1  11   1 13670.6 185.542   9
   1  11   2 43558.3 296.373   4
  -1  11  -2 44421.3 309.688   7
   1  11   2 44856.8 331.463   6
  -1  11  -2 43880.0 302.581   6
  -1  11  -2 45255.9 447.679   1
   1  11   2 44557.5 337.097  12
  -1  11  -2 43347.8 328.108  12
  -1  11  -2 44369.2 325.461   9
   1  11   2 44453.3 313.264   7
   1  11   2 44486.5 328.231   9
  -1  11  -3 24623.1 200.613   5
  -1  11  -3 24937.2 231.271   7
   1  11   3 24308.6 252.746   6
   1  11   3 24664.3 232.229   4
  -1  11  -3 24943.9 228.703   6
   1  11   3 24990.0 253.903  12
  -1  11  -3 24977.5 244.882  12
   1  11   3 24741.2 245.846   9
   1  11   3 25396.3 242.856   7
  -1  11  -3 25278.3 242.338   9
  -1  11  -4 37801.1 282.085   7
  -1  11  -4 37881.1 254.689   5
   1  11   4 38511.4 312.807   6
  -1  11  -4 37739.9 279.760   6
   1  11   4 37853.4 308.657  12
  -1  11  -4 37299.4 297.617  12
   1  11   4 38461.7 304.418   7
  -1  11  -4 37873.3 291.053   9
   1  11   4 38402.2 300.256   9
  -1  11  -5 5035.35 97.2655   5
   1  11   5 4975.37 114.396   4
   1  11   5 5185.73 121.006   6
  -1  11  -5 5018.19 104.712   6
  -1  11  -5 5158.51 105.779   7
  -1  11  -5 5187.40 94.0996   3
  -1  11  -5 5169.50 95.9382  13
  -1  11  -5 5194.64 110.254  12
   1  11   5 4903.72 115.519  12
  -1  11  -5 5033.22 107.857   9
   1  11   5 5077.48 112.738   9
  -1  11  -6 52245.5 318.112   7
   1  11   6 51723.3 367.251   6
  -1  11  -6 52406.0 314.237   5
  -1  11  -6 52887.7 325.442   6
  -1  11  -6 51101.8 302.363   3
   1  11   6 51275.5 357.378  12
  -1  11  -6 51582.0 312.005  13
  -1  11  -6 51473.2 323.417  12
   1  11   6 52063.7 342.850   9
  -1  11  -6 52392.6 325.740   9
  -1  11  -7 59018.8 338.562   6
   1  11   7 60796.1 397.123   6
  -1  11  -7 59470.9 339.937   5
   1  11   7 61848.9 396.596   4
  -1  11  -7 60649.5 335.387   3
   1  11   7 59186.1 374.073  12
  -1  11  -7 59604.9 345.147  13
   1  11   7 62284.8 399.815   7
   1  11   8 2578.93 87.0618   4
  -1  11  -8 2456.23 73.0099   5
  -1  11  -8 2459.96 69.6301   6
  -1  11  -8 2438.61 72.0491   3
  -1  11  -8 2346.04 73.7366  13
  -1  11  -9 6312.95 110.666   5
   1  11   9 6616.87 129.387   4
  -1  11  -9 6383.35 112.614   3
  -1  11  -9 6439.88 117.439  13
   1  11   9 6637.35 130.335   7
   1  11  10 2172.18 73.7222   4
  -1  11 -10 2079.61 63.9656   5
  -1  11 -10 2198.03 66.8395   3
  -1  11 -10 2057.77 67.8079  13
   1  11  10 2145.99 73.8045   7
  -1  11 -11 1532.89 52.3319   5
   1  11  11 1408.47 56.5227   4
  -1  11 -11 1481.42 52.7407   3
  -1  11 -11 1506.88 56.6230  13
   1  11  11 1514.63 59.3257   7
  -1  11 -12 4741.32 78.4591   5
   1  11  12 4663.58 85.7266   4
  -1  11 -12 4829.84 82.5425   3
  -1  11 -12 4660.14 85.4827  13
   1  11  12 4759.63 88.4074   7
  -1  11 -13 3965.08 58.9566   5
  -1  11 -13 4356.56 67.8991   3
   1  11  13 3979.24 64.3016   4
  -1  11 -13 4278.47 71.3863  13
   1 -11 -13 4149.77 73.7971   8
   1  11  13 4190.04 69.6934   7
   1 -11 -14 609.988 28.1887   8
  -1 -12 -13 982.404 34.7411   8
   1  12 -12 2063.77 50.3428   5
  -1  12  12 1965.60 50.3022   4
   1  12 -12 2026.65 49.7559  13
   1  12 -11 781.345 38.6908   5
   1  12 -11 795.784 34.8439   6
  -1  12  11 775.090 41.0820   4
   1  12 -11 809.857 39.0438  13
  -1  12  11 770.520 38.5819   7
   1  12 -10 1926.23 62.0263   5
   1  12 -10 1926.80 59.1103   6
  -1  12  10 2004.17 66.7736   4
   1  12 -10 1955.27 60.5192  13
  -1  12  10 1903.06 63.9699   7
   1  12  -9 3115.44 79.8470   6
  -1  12   9 3221.10 88.4272   4
   1  12  -9 3029.56 80.5586   5
   1  12  -9 3032.49 77.1708  13
  -1  12   9 3124.53 85.4981   7
   1  12  -8 16917.6 190.967   5
  -1  12   8 17467.8 208.177   4
   1  12  -8 16791.4 192.009   6
   1  12  -8 17215.5 182.995  13
   1  12  -8 17101.0 173.709   9
  -1  12   8 16833.9 201.580   7
   1  12  -7 853.386 50.0351   5
   1  12  -7 1005.79 54.8443   6
  -1  12   7 981.601 51.9650  12
   1  12  -7 936.228 49.0033  13
  -1  12   7 962.252 57.8945   7
  -1  12   7 905.698 52.3206   9
   1  12  -7 977.243 50.4529   9
   1  12  -6 5994.23 118.776   5
   1  12  -6 5897.36 124.011   6
  -1 -12  -6 5865.48 111.546   5
   1  12  -6 6009.55 108.283  13
   1  12  -6 5983.06 107.788  12
  -1  12   6 5762.19 119.522  12
  -1  12   6 5853.33 122.159   9
   1  12  -6 5741.64 118.256   9
   1  12  -5 3270.03 88.2851   5
   1  12  -5 3185.64 94.8691   6
  -1  12   5 3273.57 97.0083   6
  -1  12   5 3259.43 96.0083   4
  -1 -12  -5 3134.36 84.1292   5
   1  12  -5 3150.53 78.0324  13
   1  12  -5 3138.49 85.5551  12
  -1  12   5 3143.81 92.6409  12
   1  12  -5 3252.12 93.7541   9
  -1  12   5 3397.80 98.0675   7
  -1  12   5 3316.67 95.5148   9
  -1 -12  -4 1034.03 52.2981   5
  -1  12   4 1055.87 57.1590   4
   1  12  -4 1071.64 57.9206   6
   1  12  -4 991.224 53.0954   5
  -1  12   4 1028.45 58.4349   6
   1  12  -4 1098.40 56.2689  12
  -1  12   4 973.105 58.3377  12
   1  12  -4 1010.20 56.4111   9
  -1  12   4 1021.20 58.7332   9
  -1  12   4 1130.58 61.3007   7
   1  12  -3 13990.8 173.077   5
   1  12  -3 14352.8 191.224   6
  -1 -12  -3 14283.5 174.878   5
  -1  12   3 14367.7 193.153   6
  -1  12   3 13949.7 180.121   4
  -1  12   3 13962.7 197.888  12
   1  12  -3 13923.3 188.710  12
  -1  12   3 14344.3 197.314   9
   1  12  -3 14554.3 196.288   9
   1  12  -2 812.093 52.0297   6
   1  12  -2 812.780 44.0314   7
  -1  12   2 979.721 54.8112   6
   1  12  -2 862.616 48.6844   5
  -1  12   2 1003.92 51.1776   4
   1  12  -2 933.759 57.2351  12
  -1  12   2 880.980 57.7498  12
  -1  12   2 807.982 53.9442   7
  -1  12   2 871.030 55.0021   9
  -1  12   1 23755.4 218.708   4
  -1  12   1 24587.1 242.308   6
  -1  12   1 25195.4 263.379  12
   1  12  -1 24230.0 255.446  12
  -1  12   1 25296.8 259.497   9
   1  12  -1 23136.9 219.711   7
   1  12  -1 24831.9 256.358   9
  -1  12   1 24550.0 249.199   7
  -1  12   0 13002.4 153.441   4
   1  12   0 13047.7 152.151   4
  -1  12   0 12667.5 174.769   6
  -1  12   0 12474.9 186.762  12
   1  12   0 13374.5 189.805   9
   1  12   0 12675.8 165.717   7
  -1  12   0 12654.2 180.135   7
  -1  12  -1 23640.9 231.196   6
   1  12   1 23570.2 215.259   4
   1  12   1 25053.7 263.366  12
  -1  12  -1 24422.1 238.986   7
  -1  12  -1 23476.1 252.039   9
   1  12   1 23416.8 250.129   9
   1  12   1 22915.8 229.886   7
  -1  12  -2 809.531 49.6862   7
   1  12   2 885.451 48.3602   4
  -1  12  -2 835.464 49.8459   6
   1  12   2 810.098 53.7691   6
  -1  12  -2 763.536 54.0065  12
   1  12   2 844.265 57.9368  12
   1  12   2 886.354 56.0924   9
  -1  12  -2 741.595 52.5329   9
   1  12   2 890.164 52.6742   7
   1  12   3 14123.2 179.503   4
  -1  12  -3 14185.7 178.539   6
  -1  12  -3 14410.6 180.288   7
   1  12   3 14629.1 198.163   6
   1  12   3 14820.8 201.967  12
  -1  12  -3 14457.2 195.226  12
   1  12   3 14515.9 189.171   7
  -1  12  -3 14191.7 189.910   9
   1  12   3 14761.0 195.055   9
  -1  12  -4 1182.93 55.8630   7
   1  12   4 1082.70 61.4076   6
   1  12   4 966.507 55.5912   4
  -1  12  -4 993.715 51.6171   6
   1  12   4 975.551 59.8204  12
  -1  12  -4 998.072 56.0069  12
   1  12   4 1041.17 57.2702   9
  -1  12  -4 993.055 53.3169   9
   1  12   4 1007.73 56.1402   7
   1  12   5 3315.52 94.6556   4
  -1  12  -5 3260.05 84.5883   7
  -1  12  -5 3283.20 77.8994   5
  -1  12  -5 3212.62 83.9699   6
   1  12   5 3287.40 98.2842   6
   1  12   5 3091.47 94.2789  12
  -1  12  -5 3138.37 88.9964  12
  -1  12  -5 3285.19 89.0281   9
   1  12   5 3207.50 91.9883   9
   1  12   5 3291.66 96.7046   7
  -1  12  -6 5883.43 102.924   5
  -1  12  -6 5775.50 107.852   6
  -1  12  -6 5901.16 105.904   7
   1  12   6 5986.57 128.398   6
   1  12   6 5850.65 122.919  12
  -1  12  -6 5765.65 109.372  12
   1  12   6 5739.84 115.866   9
  -1  12  -6 5851.35 110.380   9
   1  12   7 831.708 55.7544   6
  -1  12  -7 933.191 45.4921   6
  -1  12  -7 883.570 44.0128   5
  -1  12  -7 868.699 41.9769   3
  -1  12  -7 843.819 44.0146  13
   1  12   7 897.510 50.9331  12
   1  12   7 775.054 53.1567   7
   1  12   8 17256.7 206.522   4
  -1  12  -8 17198.5 170.002   5
  -1  12  -8 17457.2 167.721   3
  -1  12  -8 17241.0 175.083  13
   1  12   8 17837.8 210.915   7
  -1  12  -9 2963.68 70.0901   5
   1  12   9 3151.86 87.2350   4
  -1  12  -9 3026.56 70.8191   3
  -1  12  -9 2875.92 72.8707  13
   1  12   9 3159.45 87.8897   7
   1  12  10 1971.52 66.7207   4
  -1  12 -10 1971.15 54.4133   5
  -1  12 -10 2014.08 56.0179   3
  -1  12 -10 1887.52 58.5432  13
   1  12  10 2108.46 68.5122   7
   1  12  11 736.960 39.7844   4
  -1  12 -11 737.045 31.5922   5
  -1  12 -11 805.271 34.3948   3
  -1  12 -11 742.126 36.9364  13
   1  12  11 722.886 40.4559   7
   1  12  12 2023.29 50.9840   4
  -1  12 -12 1942.67 46.5753  13
   1  12  12 1950.40 51.6942   7
   1 -12 -12 1892.61 50.5910   8
   1 -12 -13 945.989 32.4540   8
   1  13 -11 6598.95 80.7790   5
  -1  13  11 6756.69 90.2940   4
  -1  13  11 6821.52 86.1475   7
   1  13 -10 2445.45 57.8931   5
   1  13 -10 2362.17 53.4976   6
  -1  13  10 2377.71 64.5244   4
   1  13 -10 2354.48 55.4798  13
  -1  13  10 2394.64 62.2305   7
   1  13  -9 5194.42 91.3300   5
   1  13  -9 5237.53 90.6415   6
  -1  13   9 5484.03 102.741   4
   1  13  -9 5082.81 85.2448  13
  -1  13   9 5314.09 101.132   7
   1  13  -8 9629.03 134.749   6
   1  13  -8 10051.4 133.858   5
  -1  13   8 9403.22 146.576   4
   1  13  -8 9958.02 124.106  13
  -1  13   8 9822.86 146.351   7
   1  13  -7 17126.8 180.887   5
   1  13  -7 17165.3 190.104   6
  -1  13   7 16905.2 180.520  12
   1  13  -7 16864.1 163.223  13
  -1  13   7 17660.2 201.875   7
   1  13  -7 17530.3 180.370   9
  -1  13   6 18846.0 211.700   4
   1  13  -6 18301.6 204.513   6
   1  13  -6 18150.2 190.646   5
  -1  13   6 17784.8 200.764  12
   1  13  -6 17697.0 194.216   9
  -1  13   6 18638.0 216.667   7
  -1  13   6 18421.4 203.644   9
  -1  13   5 12867.2 184.520   6
   1  13  -5 13056.7 180.029   6
   1  13  -5 13182.6 166.039   5
   1  13  -5 12908.4 164.123  12
  -1  13   5 13234.8 181.324  12
  -1  13   5 12681.7 181.828   9
   1  13  -5 13234.9 179.779   9
  -1  13   5 13392.5 187.856   7
   1  13  -4 1207.45 61.7756   6
  -1  13   4 1225.66 61.9712   6
   1  13  -4 1202.81 55.6072   5
  -1  13   4 1221.11 59.4967   4
  -1  13   4 1337.88 66.6325  12
   1  13  -4 1268.53 59.4421  12
   1  13  -4 1229.74 61.0511   9
  -1  13   4 1272.28 65.1178   9
  -1  13   3 29132.5 254.217   4
  -1  13   3 29916.7 275.280   6
   1  13  -3 29985.5 275.525   6
   1  13  -3 29285.7 273.023  12
  -1  13   3 29230.6 283.988  12
  -1  13   3 29012.7 281.257   9
   1  13  -3 29352.0 280.437   9
   1  13  -2 25221.7 217.391   7
  -1  13   2 24994.0 229.351   4
   1  13  -2 25712.0 259.847   6
  -1  13   2 24832.8 251.997   6
   1  13  -2 24976.5 260.074  12
  -1  13   2 25401.4 268.243  12
  -1  13   2 25642.4 267.663   9
  -1  13   2 25621.9 256.249   7
  -1  13   1 15830.7 176.161   4
  -1  13   1 16676.4 202.793   6
   1  13  -1 15643.1 206.859   6
  -1  13   1 16643.6 219.755  12
   1  13  -1 16812.0 217.524  12
  -1  13   1 16827.9 207.875   7
  -1  13   1 16442.1 216.179   9
   1  13  -1 16395.7 181.521   7
   1  13  -1 16245.6 213.550   9
  -1  13   0 41592.5 316.564   6
   1  13   0 42403.4 343.993   9
   1  13   0 41792.4 299.720   7
  -1  13   0 42106.0 320.397   7
   1  13   1 16319.6 175.773   4
  -1  13  -1 16015.6 199.604   7
  -1  13  -1 16410.6 196.542   6
   1  13   1 16383.8 216.727  12
   1  13   1 15788.5 189.123   7
  -1  13  -1 16317.5 212.239   9
   1  13   1 16305.8 213.911   9
  -1  13  -2 25020.0 242.948   7
   1  13   2 25441.3 228.649   4
  -1  13  -2 25531.7 238.218   6
   1  13   2 24967.4 259.907   6
  -1  13  -2 25900.9 266.695  12
   1  13   2 25741.7 272.326  12
  -1  13  -2 25797.9 260.533   9
   1  13   2 25252.3 243.308   7
   1  13   2 25709.5 264.572   9
  -1  13  -3 28667.7 251.303   7
   1  13   3 30430.3 287.115   6
   1  13   3 29501.0 254.100   4
  -1  13  -3 29542.4 251.737   6
  -1  13  -3 28712.5 273.753  12
   1  13   3 29778.5 289.327  12
  -1  13  -3 29548.0 270.954   9
   1  13   3 29356.8 268.989   7
   1  13   3 28453.0 274.395   9
   1  13   4 1233.06 66.3561   6
  -1  13  -4 1255.80 55.5521   7
  -1  13  -4 1250.97 55.6321   6
   1  13   4 1216.36 59.0639   4
  -1  13  -4 1275.68 61.1605  12
   1  13   4 1228.10 64.8309  12
  -1  13  -4 1297.58 61.4037   9
   1  13   4 1236.93 62.3333   9
   1  13   4 1244.48 61.0341   7
   1  13   5 12421.0 172.610   4
  -1  13  -5 12744.0 154.757   7
  -1  13  -5 12649.6 155.741   6
   1  13   5 12841.0 186.699   6
  -1  13  -5 12948.2 168.500  12
   1  13   5 13091.1 174.393   9
  -1  13  -5 12850.8 166.458   9
   1  13   5 13029.8 180.931   7
   1  13   6 17930.1 213.040   6
   1  13   6 18316.0 209.286   4
  -1  13  -6 18307.0 178.404   6
   1  13   6 17776.2 203.572  12
  -1  13  -6 17812.9 182.096  12
  -1  13  -6 18398.1 184.902   9
   1  13   6 17697.0 192.545   9
   1  13   7 17009.1 187.622  12
   1  13   8 9414.12 144.136   4
   1  13   8 10172.5 147.873   7
   1  13   9 5639.37 102.804   4
   1  13   9 5434.97 101.989   7
   1  13  10 2494.52 64.9865   4
   1  13  10 2330.16 64.2502   7
   1  13  11 6653.99 90.2823   4
   1  13  11 6568.38 91.1640   7
  -1  14  10 869.069 34.9804   4
  -1  14  10 838.298 33.3693   7
  -1  14   9 5166.75 88.1631   4
   1  14  -9 4977.40 72.4870   6
   1  14  -9 5034.15 73.9927   5
  -1  14   9 5052.00 85.4703   7
   1  14  -8 6340.57 94.3469   6
   1  14  -8 6496.03 93.2011   5
  -1  14   8 6558.61 106.437   7
  -1  14   7 12728.3 155.639   4
   1  14  -7 12408.0 143.866   6
   1  14  -7 12509.5 137.416   5
   1  14  -7 12244.5 134.952   9
  -1  14   7 12562.6 157.476   7
   1  14  -6 360.897 35.7127   6
  -1  14   6 372.172 35.9073   4
  -1  14   6 351.675 35.7608  12
  -1  14   6 383.491 39.9793   7
   1  14  -6 385.405 34.4741   9
  -1  14   6 391.413 36.3143   9
  -1  14   5 1332.63 57.5788   4
   1  14  -5 1252.70 55.9578   6
  -1  14   5 1235.90 57.5539  12
   1  14  -5 1328.10 51.8187  12
  -1  14   5 1357.88 60.3536   7
  -1  14   5 1223.56 56.6103   9
   1  14  -5 1248.14 57.1158   9
   1  14  -4 70.3335 29.7772   6
  -1  14   4 16.2328 25.0956   4
   1  14  -4 38.7510 26.5647  12
  -1  14   4 22.8873 29.5977  12
   1  14  -4 32.4502 27.3489   9
  -1  14   3 1604.89 67.1179   6
   1  14  -3 1583.95 66.9491   6
  -1  14   3 1492.67 59.9934   4
   1  14  -3 1604.68 65.7281  12
  -1  14   3 1648.17 69.9754  12
  -1  14   3 1533.78 66.6864   7
  -1  14   3 1577.55 70.2612   9
   1  14  -3 1591.71 68.4906   9
   1  14  -2 11411.8 166.877   6
  -1  14   2 11107.9 161.179   6
  -1  14   2 10846.8 143.404   4
   1  14  -2 11162.5 168.664  12
  -1  14   2 10759.5 172.026  12
  -1  14   2 11057.0 169.825   9
  -1  14   2 11407.7 167.600   7
  -1  14   1 15105.1 188.214   6
   1  14  -1 15160.8 167.212   7
  -1  14   1 15095.6 191.783   7
   1  14  -1 15147.4 195.892   6
  -1  14   1 15583.2 205.917  12
   1  14  -1 15558.9 204.570  12
   1  14  -1 15431.1 203.412   9
  -1  14   1 15672.4 204.058   9
  -1  14   0 7701.62 134.233   6
  -1  14   0 7448.09 133.690   7
   1  14   0 7440.63 122.375   7
   1  14   0 7607.86 142.578   9
  -1  14  -1 15456.5 182.458   6
  -1  14  -1 15364.9 187.620   7
   1  14   1 15711.0 208.399  12
  -1  14  -1 15627.3 202.789   9
   1  14   1 14827.4 199.422   9
   1  14   1 14936.8 178.167   7
   1  14   2 10884.0 141.330   4
  -1  14  -2 10742.1 151.869   7
  -1  14  -2 10709.8 149.394   6
   1  14   2 11065.8 173.664  12
  -1  14  -2 10785.6 168.597  12
   1  14   2 10488.7 165.125   9
  -1  14  -2 10609.4 165.227   9
   1  14   2 10652.4 152.731   7
  -1  14  -3 1547.62 59.5024   6
   1  14   3 1494.93 58.6081   4
  -1  14  -3 1501.57 58.3528   7
   1  14   3 1676.30 70.7877   6
  -1  14  -3 1522.23 66.7359  12
   1  14   3 1612.95 72.1547  12
   1  14   3 1638.57 65.2066   7
   1  14   3 1748.58 70.8871   9
  -1  14  -3 1544.56 66.1754   9
  -1  14  -4 38.8748 22.4601   6
   1  14   4 62.8303 31.7468   6
   1  14   4 30.1833 28.4994   7
  -1  14  -4 43.1490 22.4762   7
   1  14   4 57.7989 27.5804   4
  -1  14  -4 55.8861 28.4778  12
   1  14   4 36.4986 30.9274  12
  -1  14  -4 48.5014 25.7783   9
   1  14   4 17.2234 25.5829   9
  -1  14  -5 1226.02 48.3785   6
   1  14   5 1196.03 53.2894   4
   1  14   5 1194.30 58.7708   6
   1  14   5 1291.67 59.2999  12
  -1  14  -5 1217.51 52.3850  12
   1  14   5 1313.64 59.4364   7
  -1  14  -5 1220.91 52.1973   9
   1  14   5 1240.81 55.0758   9
   1  14   6 401.138 37.7910   4
   1  14   6 363.920 36.0296  12
   1  14   6 397.023 38.5324   7
  -1  14  -6 372.650 30.1402   9
   1  14   6 365.676 33.3638   9
   1  14   7 13013.5 155.039   4
   1  14   7 12369.1 143.228  12
   1  14   9 5299.25 87.4564   4
   1  14   9 5161.85 87.3374   7
   1  14  10 902.661 35.4482   4
   1  14  10 839.225 34.4180   7
  -1  15   9 995.641 34.2776   7
  -1  15   8 888.024 35.8079   4
  -1  15   8 909.752 36.7771   7
  -1  15   7 316.368 27.6764   4
   1  15  -7 289.771 23.5879   6
  -1  15   7 307.964 28.8848   7
   1  15  -6 4526.51 81.0835   6
  -1  15   6 4590.67 84.9205   4
  -1  15   6 4501.02 82.6215  12
   1  15  -6 4461.65 79.7407   9
  -1  15   6 4515.79 90.1362   7
   1  15  -5 3637.90 79.1432   6
  -1  15   5 3725.87 78.4951   4
  -1  15   5 3634.61 81.7730  12
   1  15  -5 3689.70 80.9648   9
  -1  15   5 3647.78 81.9410   9
   1  15  -4 1922.01 62.3776   6
  -1  15   4 1830.28 57.5129   4
   1  15  -4 1970.37 60.4319  12
  -1  15   4 1923.50 65.7801  12
   1  15  -4 2017.94 65.2543   9
  -1  15   4 1816.23 63.1271   9
   1  15  -3 1649.19 61.0480   6
  -1  15   3 1837.31 64.9473   7
  -1  15   3 1812.71 62.6340   6
  -1  15   3 1753.06 54.8985   4
   1  15  -3 1605.55 60.1545  12
  -1  15   3 1833.35 67.3046  12
   1  15  -3 1632.74 63.1164   9
  -1  15   3 1795.96 64.8972   9
  -1  15   2 165.626 28.6653   6
  -1  15   2 136.854 28.8246   7
   1  15  -2 175.719 32.1329   6
  -1  15   2 148.316 31.6640  12
   1  15  -2 154.450 31.2692  12
  -1  15   2 188.041 34.9560   9
   1  15  -1 1138.63 56.4178   6
  -1  15   1 1176.28 52.2822   6
  -1  15   1 1135.41 53.1917   7
   1  15  -1 1116.56 56.6266  12
  -1  15   1 1139.23 58.1886  12
   1  15  -1 1116.96 56.5325   9
  -1  15   1 1157.99 57.7061   9
   1  15   0 1068.92 55.0316   6
   1  15   0 1025.07 45.0936   7
  -1  15   0 1110.77 50.1684   6
  -1  15   0 1118.00 52.2759   7
   1  15   0 1170.66 58.1487   9
   1  15   1 1025.47 46.3757   7
  -1  15  -1 1069.78 49.3024   7
  -1  15  -1 1069.49 48.6044   6
   1  15   1 1059.69 56.6386  12
  -1  15  -1 1091.05 56.7900  12
   1  15   1 1129.00 56.8909   9
  -1  15  -1 1030.88 54.6753   9
  -1  15  -2 148.287 26.2780   6
  -1  15  -2 155.669 25.6863   7
   1  15   2 206.328 36.0880  12
  -1  15  -2 147.255 30.6046  12
  -1  15  -2 172.649 32.0419   9
   1  15   2 144.878 26.7044   7
   1  15   2 162.797 31.4484   9
  -1  15  -3 1703.01 55.2798   6
   1  15   3 1687.72 64.4190   6
  -1  15  -3 1662.47 54.1543   7
   1  15   3 1754.86 54.6239   4
  -1  15  -3 1669.71 62.2684  12
   1  15   3 1872.07 69.3411  12
  -1  15  -3 1690.27 61.1122   9
   1  15   3 1637.36 58.5928   7
   1  15   3 1844.87 64.3792   9
   1  15   4 1847.01 64.4260   6
   1  15   4 1913.00 58.2316   4
  -1  15  -4 1980.46 53.9458   6
   1  15   4 1909.00 66.9852  12
  -1  15  -4 1987.86 62.0625  12
  -1  15  -4 1931.67 60.9207   9
   1  15   4 1938.41 63.3748   9
   1  15   4 1957.55 62.3200   7
   1  15   5 3762.51 86.8646   6
   1  15   5 3711.74 78.1271   4
  -1  15  -5 3593.21 73.6645  12
   1  15   5 3539.65 83.1379  12
   1  15   5 3584.63 77.9575   9
  -1  15  -5 3672.03 74.2952   9
   1  15   5 3633.95 81.4816   7
   1  15   6 4504.23 83.5707   4
   1  15   6 4382.13 84.6682  12
   1  15   6 4391.90 85.6249   7
   1  15   7 312.136 27.2786   4
   1  15   7 329.153 28.6567   7
   1  15   8 983.097 37.1863   4
   1  15   9 959.107 35.0405   7
  -1  16   7 1587.43 42.8812   7
  -1  16   6 157.202 17.6519   4
   1  16  -6 145.816 16.1408   6
  -1  16   6 110.921 20.1102   7
   1  16  -5 587.436 28.8108   6
  -1  16   5 559.936 26.9717   4
  -1  16   5 608.340 30.9961  12
   1  16  -5 608.974 29.7070   9
  -1  16   4 2026.23 57.0422   7
   1  16  -4 2076.41 53.7474   6
  -1  16   4 1964.62 45.2314   4
   1  16  -4 1879.21 47.4151  12
  -1  16   4 1990.79 56.5825  12
   1  16  -4 2084.67 56.3709   9
   1  16  -3 2012.66 56.8032   6
  -1  16   3 2065.10 59.1044   7
  -1  16   3 1955.04 59.9774  12
   1  16  -3 1937.37 54.9981  12
  -1  16   3 1958.51 59.8205   9
   1  16  -3 2076.95 60.3645   9
  -1  16   2 811.007 40.4384   7
   1  16  -2 824.748 41.0604   6
   1  16  -2 845.034 42.0539  12
  -1  16   2 816.439 44.4970  12
  -1  16   2 777.288 40.9629   9
   1  16  -1 4098.55 85.2546   6
  -1  16   1 4038.72 78.3839   6
  -1  16   1 4062.63 80.2140   7
   1  16  -1 3990.92 87.0777  12
  -1  16   1 4120.04 88.5159  12
  -1  16   1 4076.54 86.5325   9
   1  16  -1 3882.89 86.3859   9
  -1  16   0 4464.25 83.3447   7
   1  16   0 4602.32 89.5506   6
  -1  16   0 4531.29 80.8605   6
   1  16   0 4553.01 93.1229   9
  -1  16  -1 4278.05 76.2918   6
   1  16   1 4110.84 70.1365   7
   1  16   1 4034.15 84.8123   6
  -1  16  -1 4197.87 77.2067   7
  -1  16  -1 4131.01 87.2264  12
  -1  16  -1 4045.75 86.7116   9
   1  16   1 4232.14 88.2888   9
  -1  16  -2 876.167 35.6060   7
   1  16   2 833.452 36.4081   7
  -1  16  -2 892.585 35.8709   6
   1  16   2 905.553 45.8318  12
  -1  16  -2 872.792 43.1635  12
   1  16   2 854.642 43.4800   9
  -1  16  -2 877.268 42.6546   9
   1  16   3 2012.35 53.1806   7
  -1  16  -3 2030.10 57.3914  12
   1  16   3 1980.88 60.9374  12
  -1  16  -3 2009.53 56.4998   9
   1  16   3 2001.75 58.6609   9
   1  16   4 2042.65 52.7070   7
   1  16   4 1921.01 44.2968   4
  -1  16  -4 1959.33 50.7810  12
   1  16   4 2030.76 58.9347  12
  -1  16  -4 1952.34 49.7764   9
   1  16   4 1926.13 51.7152   9
   1  16   5 624.504 30.4851   7
   1  16   5 622.921 27.2244   4
   1  16   5 598.782 32.4525  12
   1  16   5 608.090 28.6986   9
   1  16   6 155.824 18.8835   7
   1  16   6 121.434 17.2458  12
   1  16   6 150.091 17.2834   4
   1  16   7 1553.60 38.8109   7
  -1  17   4 10905.2 94.8557   7
  -1  17   3 4279.62 63.6732   7
   1  17  -3 4454.07 60.7140   6
  -1  17   3 4521.88 69.0320  12
   1  17  -3 4495.92 66.3722   9
   1  17  -2 505.804 25.9403   6
  -1  17   2 485.518 24.5287   7
  -1  17   2 504.845 29.7019  12
   1  17  -2 504.045 25.4595  12
   1  17  -2 527.656 29.2285   9
   1  17  -1 2635.40 53.7394   6
  -1  17   1 2323.98 47.8328   7
   1  17  -1 2571.05 55.1757  12
  -1  17   1 2576.64 58.1662  12
   1  17  -1 2205.60 53.0687   9
  -1  17   1 2658.15 57.8204   9
   1  17   0 7346.03 89.4385   6
   1  17   0 7132.67 92.9373  12
   1  17   0 7133.15 93.0893   9
   1  17   1 2594.03 55.5336   6
  -1  17  -1 2550.00 55.6771  12
   1  17   1 2479.50 56.1465   9
  -1  17  -1 2509.50 54.9812   9
  -1  17  -2 527.038 26.9992  12
   1  17   2 494.336 30.9088  12
   1  17   2 471.754 26.9844   9
  -1  17  -2 538.461 27.6675   9
   1  17   3 4362.67 69.9034  12
   1  17   3 4287.40 63.5203   9
   1  17   4 10702.9 96.9829  12
   2   0   2 9533.86 92.6035   2
  -2   0  -2 9675.44 100.249   1
   2   0   3 673733. 802.511   2
  -2   0   4 2993.11 69.5990   1
   2   0   4 2870.93 53.0827   2
   2   0   4 2871.46 70.7478   1
   2   0   5 177278. 632.212   1
  -2   0   5 188569. 603.325   1
   2   0   6 104466. 517.787   1
  -2   0   6 104765. 496.482   1
  -2   0  -7 2532.57 60.5767   5
   2   0   7 2540.03 92.0863   1
  -2   0  -7 2582.05 61.2643  11
   2   0  -8 33562.5 216.085   5
   2   0  -8 33651.9 218.976   3
  -2   0  -8 34113.3 208.420   3
  -2   0   8 32565.8 336.938   1
   2   0   8 33322.3 346.707   1
  -2   0  -8 33618.1 234.720  11
   2   0   8 34636.2 213.592  10
   2   0  -8 33299.1 226.789   8
   2   0  -9 64121.6 319.347   5
  -2   0   9 62415.9 501.995   1
   2   0   9 60129.4 508.061   1
  -2   0  -9 63052.3 303.373   3
   2   0  -9 61922.7 319.922   3
  -2   0  -9 63309.5 343.384  11
   2   0  -9 59598.9 326.366  11
   2   0  -9 64459.7 336.356   8
   2   0   9 62798.3 306.314  10
   2   0 -10 8719.82 127.256   5
   2   0  10 8547.76 208.061   1
  -2   0 -10 8865.76 121.927   3
  -2   0  10 8733.90 204.270   1
  -2   0 -10 8882.33 138.378  11
   2   0  10 9030.77 123.939  10
   2   0 -10 8695.66 132.862   8
   2   0 -10 8825.81 133.477  11
   2   0 -11 110062. 469.887   5
   2   0  11 110166. 777.410   1
  -2   0 -11 108599. 442.017   3
  -2   0  11 109640. 768.249   1
  -2   0 -11 111467. 505.740  11
   2   0  11 108538. 460.734   7
   2   0 -11 109889. 484.060   8
   2   0  12 20970.5 358.865   1
  -2   0 -12 20844.2 199.646   3
  -2   0  12 19444.2 329.954   1
  -2   0 -12 20644.8 229.335   5
   2   0 -12 19637.8 211.255   5
   2   0 -12 20569.3 215.076   8
   2   0  12 20952.0 210.741   7
  -2   0 -12 21144.4 232.262  11
   2   0 -12 19567.3 221.561  11
  -2   0 -13 18877.5 224.955   5
   2   0 -13 18979.9 206.320   5
   2   0 -13 18992.5 206.558   8
   2   0 -13 18700.0 216.698  11
   2   0  13 19118.5 196.882   7
  -2   0 -14 517.461 49.2367   5
   2   0 -14 510.100 40.8885   5
  -2   0 -14 511.359 39.4175  13
  -2   0 -14 442.777 46.3844  11
   2   0 -14 494.208 39.7878   8
   2   0 -14 496.914 48.5132  11
  -2   0  15 7850.66 115.857   3
  -2   0 -15 7673.25 132.358   5
   2   0 -15 7957.96 121.761   5
  -2   0 -15 7917.69 133.535  11
   2   0 -15 8016.54 118.112   8
  -2   0  16 767.707 34.7078   3
  -2   0 -16 789.568 43.9009   5
   2   0 -16 802.445 38.3938   5
   2   0 -16 795.821 33.5833   8
  -2   0 -16 802.577 43.3480  11
  -2   0 -17 137.447 21.7336   5
  -2   0  17 138.247 21.2501  11
  -2   0 -17 123.005 21.1675  11
  -2  -1 -17 1394.83 44.3661   5
  -2   1  17 1380.99 43.5161  11
  -2  -1 -17 1420.85 44.0286  11
   2   1 -16 4910.81 86.9532   5
  -2  -1 -16 5048.38 94.9274   5
  -2  -1 -16 5039.62 94.6998  11
  -2   1  15 192.141 26.7119   3
   2   1 -15 222.104 30.4370   5
  -2  -1 -15 209.103 36.9276   5
   2   1 -15 156.916 32.2732  11
   2   1 -15 191.349 25.9906   8
  -2   1  14 41818.5 277.684   3
   2   1 -14 42122.1 302.503   5
  -2  -1 -14 41658.9 324.854   5
  -2  -1 -14 42689.4 324.949  11
   2   1 -14 42292.7 284.506   8
   2   1 -13 32825.4 277.510   5
  -2  -1 -13 35108.1 300.687   5
  -2  -1 -13 35034.8 296.155  11
   2   1 -13 32935.4 267.740   8
  -2   1  12 7428.52 214.221   1
  -2  -1 -12 7728.29 142.989   5
   2   1 -12 7322.34 129.286   5
  -2  -1 -12 7367.35 139.084  11
   2   1 -12 6952.57 124.402   8
   2  -1  12 7029.21 120.532   7
  -2  -1 -11 98503.9 488.228   5
   2   1 -11 97409.3 452.690   5
  -2   1  11 96204.1 730.192   1
   2   1 -11 96991.3 426.472  13
  -2  -1 -11 99264.0 478.015  11
   2   1 -11 97144.5 447.930   8
   2   1 -10 69676.1 361.783   5
  -2  -1 -10 71094.6 387.688   5
  -2   1  10 63266.1 539.855   1
   2   1 -10 68289.7 363.729   3
   2   1 -10 68617.8 344.392  13
  -2  -1 -10 68016.8 377.552  11
   2   1 -10 65450.4 363.954  11
   2   1 -10 68511.1 361.383   8
  -2  -1  -9 9464.56 134.780   5
   2   1  -9 9153.45 127.295   3
  -2   1   9 8911.14 196.423   1
  -2  -1  -9 9574.72 133.697  11
   2   1  -9 9091.37 119.921  13
   2   1  -9 9233.07 126.311   8
   2   1  -9 9349.74 130.236  11
   2   1  -8 3539.53 72.6786   5
   2   1  -8 3535.21 74.6483   3
  -2   1   8 3828.49 119.754   1
   2   1  -8 3634.56 72.2578  13
  -2  -1  -8 3629.54 79.1305  11
   2   1  -8 3710.75 75.9351   8
   2   1  -8 3700.99 77.7049  11
   2   1  -7 2366.39 56.9480   3
  -2   1   7 2494.44 90.1219   1
  -2  -1  -7 2211.42 57.4592  11
   2   1  -7 2366.75 58.3219  11
  -2   1   6 69632.9 419.166   1
  -2   1   5 50494.5 327.742   1
   2  -1   4 99510.2 242.075   2
  -2   1   4 97347.0 411.479   1
  -2   1   3 50788.5 267.935   1
   2  -1   3 49321.4 177.414   2
  -2   1   2 73446.8 290.726   1
   2  -1   2 73745.4 231.548   2
  -2  -1  -1 140597. 285.733   1
   2   1  -1 142318. 261.899   1
   2   1   0 134262. 234.337   1
  -2  -1   0 134228. 233.526   1
   2   1   1 142154. 287.256   1
  -2   1  -1 144536. 387.563   1
  -2  -1   1 141512. 261.880   1
   2   1   1 143764. 398.426   2
   2   1   2 73034.2 251.648   1
  -2  -1   2 71496.3 227.862   1
   2   1   2 71318.4 253.015   1
  -2   1  -2 72651.0 300.114   1
   2   1   2 74061.0 287.808   2
   2   1   3 50073.4 243.159   2
  -2  -1   3 49671.7 228.670   1
   2   1   3 50448.8 245.110   1
   2   1   4 97649.7 354.663   2
  -2  -1   4 98183.6 371.791   1
   2   1   4 98511.9 392.219   1
   2   1   5 50926.6 320.383   1
  -2  -1   5 50049.7 300.766   1
   2   1   6 70449.6 419.434   1
  -2  -1   6 69439.6 398.018   1
  -2  -1   7 2395.43 84.3778   1
   2   1   7 2221.04 84.5419   1
  -2   1  -7 2373.01 58.4594   5
   2  -1  -7 2339.08 58.5081  11
  -2   1  -8 3483.58 71.3417   3
  -2  -1   8 3440.92 111.964   1
   2   1   8 3391.22 112.569   1
  -2   1  -8 3534.64 76.6914   5
   2  -1  -8 3458.92 69.4192   5
   2   1   8 3599.60 72.6497  10
   2  -1  -8 3716.68 77.7925  11
  -2   1  -9 9434.75 124.087   3
   2   1   9 9474.61 200.861   1
  -2  -1   9 9046.97 189.654   1
   2  -1  -9 8956.87 119.444   5
  -2   1  -9 9178.56 133.963   5
   2   1   9 9336.51 122.619  10
   2  -1  -9 9357.93 130.192  11
   2  -1  -9 8986.36 129.225   8
  -2   1 -10 69754.6 352.823   3
   2   1  10 68741.2 578.631   1
  -2  -1  10 68625.5 563.489   1
   2  -1 -10 70601.3 353.155   5
   2  -1 -10 70368.6 376.861   8
   2   1  10 68680.4 362.007   7
   2  -1 -10 69762.4 375.155  11
   2   1  10 69563.9 349.714  10
  -2   1 -11 97015.2 434.969   3
  -2  -1  11 98988.0 718.550   1
   2   1  11 99610.6 737.281   1
   2  -1 -11 96822.0 440.382   5
   2  -1 -11 97256.3 468.264  11
   2  -1 -11 99019.8 476.517   8
   2   1  11 97359.7 430.270  10
   2   1  11 97714.3 444.192   7
  -2  -1  12 7194.48 208.897   1
  -2   1 -12 7335.85 125.562   3
   2   1  12 7522.39 215.806   1
   2  -1 -12 7258.84 127.038   5
   2  -1 -12 7379.87 137.002  11
   2  -1 -12 7395.64 134.019   8
   2   1  12 7377.83 126.542   7
   2   1  12 7290.75 121.832  10
  -2   1 -13 33939.5 262.445   3
   2  -1 -13 34006.3 268.950   5
   2   1  13 34785.3 268.137   7
   2  -1 -13 34249.6 283.440   8
   2  -1 -14 41993.8 291.549   5
  -2   1 -14 42196.4 279.692   3
  -2   1 -14 41819.9 294.769  13
   2  -1 -14 42026.8 319.694  11
   2  -1 -14 41948.5 300.507   8
   2  -1 -15 180.901 28.1834   5
  -2   1 -15 195.010 35.2456   5
  -2   1 -15 166.425 27.4333  13
   2  -1 -15 187.467 28.1442   8
   2  -1 -15 188.288 32.1568  11
  -2  -1  16 5063.88 83.7995   3
  -2   1 -16 5121.08 94.9294   5
   2  -1 -16 4995.91 82.2568   8
  -2   1 -17 1371.37 44.6775   5
  -2  -1  17 1259.75 32.7123   3
  -2  -1  17 1364.70 43.1328  11
  -2  -2 -17 251.504 23.7230   5
   2   2 -17 244.142 19.3925   5
  -2  -2 -17 277.718 22.9123  11
  -2  -2 -16 12692.7 147.724   5
   2   2 -16 12865.1 139.224   5
  -2  -2 -16 12779.6 143.273  11
   2   2 -15 9094.42 133.668   5
  -2  -2 -15 9062.45 137.287  11
   2   2 -15 8928.99 133.171  11
  -2   2  14 8970.60 123.413   3
   2   2 -14 8935.11 142.870   5
  -2  -2 -14 8974.49 150.625   5
   2   2 -14 9228.46 145.956  11
  -2  -2 -14 8839.55 147.575  11
   2   2 -14 8874.59 125.884   8
   2   2 -13 4866.34 109.244   5
  -2  -2 -13 4507.10 115.634   5
  -2   2  13 4733.39 95.7991   3
   2   2 -13 4617.91 99.4749  13
   2   2 -13 4850.06 109.405  11
   2   2 -13 4695.51 98.9662   8
  -2  -2 -13 4724.78 113.435  11
  -2  -2 -12 98.2743 32.9032   5
   2   2 -12 155.549 31.2748   5
   2  -2  12 130.906 46.1081   1
  -2   2  12 189.673 51.2322   1
   2   2 -12 137.718 29.7141  13
   2   2 -12 175.638 34.3636  11
   2   2 -12 176.148 29.0255   8
  -2  -2 -12 183.522 33.9744  11
   2  -2  12 144.721 27.4095   7
  -2  -2 -11 8018.21 142.392   5
   2   2 -11 7681.93 132.655   5
  -2   2  11 7894.01 213.452   1
   2   2 -11 8289.54 137.244   3
   2  -2  11 8052.81 217.769   1
   2   2 -11 8235.32 131.261  13
  -2  -2 -11 7865.47 138.286  11
   2   2 -11 8241.75 128.259   8
   2   2 -11 8149.44 135.906  11
   2   2 -10 5835.06 111.428   5
  -2  -2 -10 6013.86 116.929   5
  -2   2  10 6124.31 177.570   1
   2   2 -10 5894.32 111.247   3
   2  -2  10 5913.62 177.955   1
   2   2 -10 6251.65 110.301  13
  -2  -2 -10 5967.46 113.251  11
   2   2 -10 6017.44 106.756   8
   2   2 -10 6116.25 110.900  11
  -2  -2  -9 88258.0 415.041   5
   2   2  -9 89128.7 390.187   5
  -2   2   9 84826.5 612.598   1
   2   2  -9 86922.6 393.548   3
   2  -2   9 88255.9 630.488   1
  -2  -2  -9 85357.1 401.484  11
   2   2  -9 88965.5 387.489  13
   2   2  -9 88064.5 381.938   8
   2   2  -9 89216.5 393.137  11
   2   2  -8 15281.5 154.389   5
  -2  -2  -8 16261.3 165.900   5
   2  -2   8 15522.7 246.002   1
   2   2  -8 15985.3 157.454   3
   2   2  -8 15805.1 155.170  13
  -2  -2  -8 15776.4 160.570  11
   2   2  -8 15816.7 152.014   8
   2   2  -8 16055.2 157.492  11
   2   2  -7 12282.2 127.950   5
  -2  -2  -7 12490.2 136.913   5
   2  -2   7 12361.1 207.033   1
   2   2  -7 12665.4 130.811   3
  -2  -2  -7 12317.4 130.114  11
   2   2  -7 12613.2 130.318  11
   2  -2   6 58813.7 413.293   1
  -2   2   6 56948.9 397.584   1
   2  -2   5 183958. 676.375   1
  -2   2   5 187676. 657.425   1
  -2   2   4 23533.9 216.523   1
   2  -2   3 28316.7 110.585   2
  -2   2   3 28489.6 215.885   1
  -2   2   2 214338. 558.203   1
   2   2  -2 210783. 349.616   1
   2   2  -1 210722. 530.074   2
  -2   2   1 222963. 534.035   1
   2   2   0 45964.2 245.413   2
  -2   2   0 45876.0 241.784   1
  -2  -2   1 219523. 195.816   1
   2   2   1 222985. 291.549   1
  -2   2  -1 221119. 536.781   1
   2   2   1 224016. 542.127   2
  -2   2  -2 215369. 562.923   1
   2   2   2 213022. 397.129   1
   2   2   2 208781. 548.062   2
   2   2   2 210763. 402.281   1
  -2  -2   2 207106. 339.561   1
   2   2   3 28697.3 178.091   1
  -2   2  -3 29075.8 226.594   1
   2   2   4 23120.7 188.142   1
  -2  -2   4 23320.2 176.619   1
  -2  -2   5 189870. 575.985   1
   2   2   5 191056. 609.581   1
  -2  -2   6 59404.1 364.715   1
   2   2   6 57819.6 377.201   1
  -2   2  -7 12584.2 130.448   5
  -2   2  -7 12354.6 127.945   3
  -2  -2   7 12689.3 185.929   1
   2   2   7 12488.8 193.169   1
  -2   2  -7 12435.7 132.283  11
   2   2   7 12237.0 128.350  10
  -2   2  -8 15793.2 160.180   5
   2   2   8 16385.8 241.542   1
  -2  -2   8 15893.7 229.213   1
  -2   2  -8 15518.7 154.764   3
  -2   2  -8 16390.7 164.358  11
   2   2   8 15519.3 154.662  10
   2  -2  -8 15927.7 158.195  11
   2   2   8 15933.9 157.986   7
  -2   2  -9 89403.2 402.355   5
   2   2   9 90264.6 609.143   1
  -2   2  -9 86150.7 382.922   3
  -2  -2   9 88948.6 589.431   1
  -2   2  -9 86925.6 407.258  11
   2   2   9 86313.4 387.481   7
   2   2   9 89241.6 387.140  10
   2  -2  -9 90650.4 398.428  11
  -2   2 -10 5883.26 112.774   5
   2  -2 -10 6178.38 105.028   5
  -2   2 -10 5861.23 107.380   3
  -2  -2  10 6155.35 168.757   1
   2   2  10 5890.00 169.154   1
  -2   2 -10 5910.92 113.485  11
   2   2  10 6034.87 108.596  10
   2  -2 -10 6010.00 113.168  11
   2   2  10 6058.68 109.798   7
  -2   2 -11 7774.00 136.308   5
   2  -2 -11 7991.81 126.308   5
  -2   2 -11 7812.61 130.698   3
  -2  -2  11 7985.14 207.271   1
   2   2  11 8036.83 210.951   1
  -2   2 -11 8266.93 140.122  11
   2   2  11 7993.43 128.886  10
   2   2  11 8041.46 131.639   7
   2  -2 -11 8232.85 137.769  11
   2  -2 -11 8303.92 139.452   8
  -2   2 -12 158.645 30.4960   3
  -2  -2  12 163.688 45.7929   1
   2   2  12 284.112 52.9976   1
   2  -2 -12 142.961 29.8456   5
   2  -2 -12 170.626 32.9207   8
   2   2  12 159.582 30.4780   7
   2  -2 -12 144.708 33.7647  11
   2   2  12 168.347 30.4556  10
  -2   2 -12 151.812 34.4456  11
  -2   2 -13 4613.08 103.096   3
   2  -2 -13 4887.24 102.905   5
   2   2  13 4685.04 100.381  10
   2  -2 -13 4628.03 110.523   8
  -2   2 -13 4601.11 109.697  11
   2   2  13 4643.82 102.451   7
   2  -2 -13 4567.30 110.151  11
   2  -2 -14 8740.46 129.549   5
  -2   2 -14 8645.24 132.520   3
  -2   2 -14 8620.96 139.205  13
   2  -2 -14 8859.56 142.007   8
  -2   2 -14 9211.88 148.185  11
   2  -2 -14 8998.90 145.947  11
   2   2  14 8834.98 131.425   7
  -2   2 -15 9242.42 124.013   3
  -2   2 -15 8793.21 128.431  13
  -2   2 -15 9202.65 137.906  11
   2  -2 -15 9205.87 131.928   8
   2  -2 -15 9174.22 139.662  11
  -2  -2  16 12670.7 135.224   3
  -2   2 -16 12661.6 128.586  13
  -2  -2  16 12983.0 142.668  11
  -2   2 -16 12896.1 145.828  11
   2  -2 -16 12426.4 132.849   8
  -2  -2  17 242.910 19.3589   3
  -2  -2  17 272.157 23.2409  11
  -2   2 -17 278.349 23.6116  11
   2   3 -17 3388.48 56.8325   5
  -2  -3 -17 3588.51 61.9656   5
  -2   3  17 3458.73 60.7299  11
  -2  -3 -17 3376.75 57.7780  11
  -2  -3 -16 3759.85 79.3557   5
   2   3 -16 3683.51 75.5620   5
  -2   3  16 3713.71 77.5191  11
  -2  -3 -16 3699.21 74.9809  11
  -2  -3 -15 3597.98 89.6551   5
   2   3 -15 3477.84 84.9406   5
  -2  -3 -15 3714.86 86.4660  11
   2   3 -15 3658.88 82.5380  11
  -2  -3 -14 577.241 47.4467   5
   2   3 -14 668.647 47.1471   5
   2   3 -14 683.407 43.2919  13
  -2  -3 -14 730.832 47.5262  11
   2   3 -14 653.003 44.3129  11
   2   3 -13 11.1094 28.8056   5
  -2  -3 -13 100.100 35.6004   5
  -2   3  13 22.3896 20.1641   3
   2   3 -13 27.5672 25.9432  13
   2   3 -13 13.2528 25.4840  11
  -2  -3 -13 16.5291 29.1496  11
   2   3 -13 15.1181 21.3448   8
  -2  -3 -12 25246.2 257.536   5
   2   3 -12 24479.2 248.658   5
  -2   3  12 25605.7 406.702   1
   2   3 -12 26154.5 251.226   3
   2  -3  12 25121.4 402.922   1
  -2   3  12 25446.8 209.673   3
   2   3 -12 26084.6 241.147  13
   2   3 -12 25464.8 221.207   8
   2   3 -12 25589.5 240.770  11
  -2  -3 -12 25208.2 248.160  11
   2   3 -11 10321.1 153.553   5
  -2  -3 -11 10492.1 161.259   5
  -2   3  11 10295.2 251.209   1
   2  -3  11 10286.6 250.752   1
   2   3 -11 10517.8 156.188   3
  -2   3  11 10164.2 132.376   3
   2   3 -11 10482.7 153.027  13
  -2  -3 -11 10438.7 154.229  11
   2   3 -11 10506.2 151.440  11
   2   3 -11 10417.5 141.324   8
   2   3 -10 62789.8 359.450   5
  -2  -3 -10 63052.7 375.750   5
   2   3 -10 63221.6 365.772   3
  -2   3  10 63834.0 580.846   1
   2  -3  10 64689.4 588.734   1
   2   3 -10 64720.3 360.086  13
  -2  -3 -10 63114.5 360.788  11
   2   3 -10 63666.0 336.898   8
   2   3 -10 63811.6 350.300  11
  -2  -3  -9 27259.6 233.283   5
   2   3  -9 27316.9 222.125   5
   2  -3   9 26763.3 358.680   1
  -2   3   9 27407.9 355.555   1
   2   3  -9 26354.3 224.145   3
  -2  -3  -9 26685.8 222.281  11
   2   3  -9 26921.3 224.619  13
   2   3  -9 26742.1 213.249  11
   2   3  -9 26845.2 210.822   8
   2   3  -8 41161.1 256.165   5
  -2  -3  -8 41973.6 274.338   5
   2  -3   8 40257.7 412.068   1
   2   3  -8 40804.1 260.200   3
   2   3  -8 41004.2 304.661   2
  -2   3   8 42403.4 411.557   1
  -2  -3  -8 41378.5 256.917  11
   2   3  -8 41895.0 262.054  13
   2   3  -8 41363.8 248.050  11
   2   3  -8 41262.5 245.553   8
  -2  -3  -7 19192.7 173.926   5
   2   3  -7 18360.2 162.336   5
  -2   3   7 18712.6 256.725   1
   2  -3   7 18309.1 264.061   1
   2   3  -7 18565.2 164.842  13
  -2  -3  -7 18615.7 161.491  11
   2   3  -7 18819.1 156.512   8
   2   3  -7 18916.2 155.668  11
   2  -3   6 7161.79 151.412   1
  -2   3   6 7423.37 151.046   1
  -2   3   5 284923. 865.284   1
   2  -3   5 288169. 882.956   1
  -2   3   4 166010. 610.488   1
   2   3  -4 167489. 537.510   2
   2  -3   3 27184.6 94.3710   2
  -2   3   3 26914.9 231.014   1
   2   3  -3 27468.5 214.262   2
  -2   3   2 222378. 618.910   1
   2   3  -2 223237. 595.757   2
  -2   3   1 9245.59 123.244   1
   2   3   0 7950.18 114.090   2
  -2   3   0 8519.83 116.549   1
  -2   3  -1 9265.79 123.578   1
   2   3   1 9355.38 124.039   2
   2   3   1 8962.50 47.3887   1
   2   3   2 221355. 610.207   2
   2   3   2 215832. 384.604   1
  -2  -3   2 224918. 319.949   1
  -2   3  -2 221576. 627.918   1
  -2  -3   2 215255. 314.147   1
   2   3   2 218481. 398.886   1
   2   3   3 27435.3 225.844   2
  -2  -3   3 27335.5 156.911   1
  -2  -3   3 27882.6 154.905   1
   2   3   3 27418.2 172.998   1
  -2   3  -4 171473. 635.032   1
   2   3   4 168816. 503.288   1
  -2  -3   4 169353. 465.999   1
   2   3   4 170913. 586.155   2
  -2  -3   5 288346. 703.504   1
   2   3   5 285286. 745.572   1
  -2  -3   6 7244.37 127.082   1
   2   3   6 7479.79 135.620   1
  -2   3  -7 18303.0 158.089   5
  -2   3  -7 18405.3 160.197   7
  -2  -3   7 18561.3 224.994   1
  -2   3  -7 18087.5 162.906   3
   2   3   7 18516.2 235.037   1
  -2   3  -7 18112.7 160.376  11
   2   3   7 18411.6 164.053   7
   2   3   7 18309.3 163.869  10
   2  -3  -7 18476.1 160.170  11
  -2   3  -8 41398.1 255.723   5
   2   3   8 40979.3 239.100   4
  -2   3  -8 39860.3 254.875   3
   2   3   8 41424.6 380.184   1
  -2  -3   8 40504.1 365.021   1
  -2   3  -8 41517.8 260.816  11
   2   3   8 41423.9 261.614   7
   2  -3  -8 40693.0 254.404  11
   2   3   8 41745.6 260.928  10
  -2   3  -9 26128.2 220.830   5
  -2  -3   9 26859.2 323.633   1
  -2   3  -9 26325.0 220.160   3
   2   3   9 26153.7 330.533   1
  -2   3  -9 26875.6 224.847  11
   2   3   9 26787.6 221.936  10
   2   3   9 25891.1 219.153   7
   2  -3  -9 25895.8 219.757  11
  -2   3 -10 64252.8 364.948   5
  -2   3 -10 61688.4 356.221   3
  -2  -3  10 63461.9 539.774   1
   2   3  10 63312.0 551.013   1
  -2   3 -10 62237.5 364.861  11
   2  -3 -10 63955.6 358.761  11
   2   3  10 62427.8 350.832  10
  -2   3 -11 10418.6 157.264   5
  -2   3 -11 10264.1 152.865   3
  -2  -3  11 10617.8 234.025   1
   2   3  11 10042.0 233.897   1
  -2   3 -11 10243.0 154.909  11
   2  -3 -11 10283.1 153.577  11
   2   3  11 10208.5 149.556  10
   2   3  11 10270.1 150.192   7
  -2   3 -12 23970.2 241.432   3
   2   3  12 25837.9 391.328   1
  -2   3 -12 25007.1 252.886   5
  -2   3 -12 25040.1 245.216  11
   2   3  12 24863.3 237.604  10
   2  -3 -12 26214.3 257.419   8
   2  -3 -12 25644.1 244.857  11
   2   3  12 25352.9 242.408   7
  -2   3 -13 7.55975 26.5341   3
  -2   3 -13 5.16907 28.4682   5
   2   3  13 9.97221 24.6872  10
   2  -3 -13 33.3524 28.9489  11
  -2   3 -13 76.0862 30.8873  11
   2   3  13 33.4285 25.3181   7
   2  -3 -13 19.9948 29.5869   8
  -2   3 -14 560.931 46.7471   5
  -2   3 -14 664.740 42.7720   3
  -2   3 -14 700.204 48.0813  13
  -2   3 -14 849.930 51.4727  11
   2   3  14 714.239 43.3475   7
   2  -3 -14 717.996 47.4539   8
   2  -3 -14 721.613 47.5403  11
   2   3  14 599.157 40.5794  10
  -2   3 -15 3684.26 81.8608   3
  -2   3 -15 3543.86 84.2466  13
   2  -3 -15 3529.14 84.7218  11
   2  -3 -15 3620.06 85.9085   8
  -2   3 -15 3692.17 85.8399  11
  -2  -3  16 3744.57 75.6001   3
  -2  -3  16 3641.69 74.6119  11
  -2   3 -16 3746.92 72.7398  13
   2  -3 -16 3752.66 74.4356   8
  -2   3 -16 3763.76 75.5313  11
  -2  -3  17 3423.73 55.4863   3
  -2  -3  17 3419.99 55.2020  11
  -2   3 -17 3435.66 56.8439  11
   2   4 -17 4246.28 59.3455   5
  -2  -4 -17 4329.92 63.4669   5
  -2   4  17 4374.30 59.2804  11
   2   4 -16 4825.69 83.7307   5
  -2  -4 -16 4854.01 85.1906   5
  -2   4  16 4773.05 80.8615  11
  -2  -4 -16 4805.56 78.9855  11
  -2  -4 -15 2589.48 73.9228   5
   2   4 -15 2537.13 72.0834   5
   2   4 -15 2482.18 65.3597  13
  -2   4  15 2579.49 71.8025  11
  -2  -4 -15 2585.25 70.4014  11
  -2  -4 -14 3475.15 93.1260   5
   2   4 -14 3592.31 94.2895   5
   2   4 -14 3501.30 87.2310  13
   2   4 -14 3517.59 84.4112  11
  -2  -4 -14 3437.20 86.8171  11
  -2  -4 -13 6441.47 134.453   5
   2   4 -13 7012.24 132.213   5
   2   4 -13 6727.43 124.416  13
  -2  -4 -13 6945.21 127.244  11
   2   4 -13 6641.92 118.801  11
  -2  -4 -12 9010.18 157.286   5
   2   4 -12 8977.74 151.153   5
   2   4 -12 9354.27 153.974   3
   2   4 -12 9280.48 148.183  13
  -2  -4 -12 9344.12 145.738  11
   2   4 -12 8937.46 127.696   8
   2   4 -12 8943.64 139.515  11
  -2  -4 -11 4847.09 113.651   5
   2   4 -11 5343.87 113.753   5
   2  -4  11 4869.56 176.715   1
   2   4 -11 5086.88 112.218   3
  -2   4  11 4894.98 173.991   1
   2   4 -11 4423.98 104.754  13
  -2  -4 -11 4729.46 105.125  11
   2   4 -11 5025.46 104.088  11
   2   4 -11 4960.19 96.3809   8
   2   4 -10 17355.8 195.694   5
  -2  -4 -10 16745.4 199.250   5
  -2   4  10 17246.6 159.890   3
   2   4 -10 16945.6 194.948   3
  -2   4  10 17378.9 310.988   1
   2  -4  10 17127.0 309.955   1
   2   4 -10 17380.3 194.655  13
  -2  -4 -10 17131.1 188.759  11
   2   4 -10 17020.6 178.747  11
   2   4 -10 17022.9 172.418   8
  -2  -4  -9 6358.30 118.028   5
   2   4  -9 6420.79 114.679   5
  -2   4   9 6462.47 106.033   4
  -2   4   9 6564.33 96.0477   3
   2  -4   9 6161.55 177.374   1
  -2   4   9 6344.61 181.454   1
  -2  -4  -9 6340.20 108.227  11
   2   4  -9 6643.33 117.210  13
   2   4  -9 6330.33 104.324  11
   2   4  -9 6490.37 103.476   8
  -2   4   8 93462.8 384.216   4
  -2  -4  -8 92172.7 422.263   5
   2   4  -8 89934.6 403.528   5
   2  -4   8 94703.1 646.122   1
  -2   4   8 93573.6 338.775   3
  -2   4   8 90233.7 628.764   1
  -2  -4  -8 93428.4 384.060  11
   2   4  -8 93319.0 406.536  13
   2   4  -8 92714.9 369.172   8
   2   4  -8 93023.0 365.470  11
  -2   4   7 30887.2 212.775   4
  -2  -4  -7 31928.3 231.087   5
   2   4  -7 30274.7 218.539   5
   2   4  -7 30598.3 254.865   2
   2  -4   7 30200.8 340.484   1
  -2   4   7 32229.6 348.913   1
   2   4  -7 30294.1 216.272   3
  -2  -4  -7 30496.4 208.597  11
   2   4  -7 30626.2 222.702  13
   2   4  -7 31049.1 196.175  11
   2   4  -7 30875.7 202.520   8
  -2  -4  -6 135254. 444.888   5
   2   4  -6 132851. 414.583   3
   2   4  -6 132695. 523.291   2
  -2   4   6 133495. 662.656   1
   2  -4   6 135169. 682.165   1
   2   4  -6 134126. 435.630  13
   2  -4   5 282127. 926.628   1
   2   4  -5 279697. 741.429   2
  -2   4   4 21461.0 236.048   1
   2   4  -4 20984.6 201.652   2
   2   4  -3 20636.5 195.430   2
  -2   4   3 21034.9 221.412   1
  -2   4   2 296516. 810.321   1
   2   4  -2 307485. 750.193   2
  -2   4   1 95515.7 428.745   1
   2   4  -1 77717.0 381.074   2
  -2   4   0 16545.5 175.954   1
   2   4   1 94336.9 430.711   2
  -2   4  -1 95176.0 429.030   1
   2   4   2 310640. 796.209   2
  -2  -4   2 311636. 362.755   1
  -2   4  -3 20736.3 222.183   1
  -2  -4   3 20072.3 132.485   1
   2   4   3 20465.0 214.655   2
   2   4   3 20794.5 152.019   1
  -2  -4   4 21826.1 166.626   1
   2   4   4 21713.0 181.951   1
  -2   4  -4 21456.7 236.990   1
  -2  -4   5 282157. 697.648   1
   2   4   5 269968. 727.742   1
   2   4   6 137025. 582.414   1
  -2   4  -6 134909. 428.652   3
  -2  -4   6 138073. 552.646   1
   2   4   6 134432. 415.610   4
   2   4   6 135619. 431.090   7
   2   4   6 136049. 429.650  10
   2   4   7 30527.0 210.942   4
  -2   4  -7 30666.0 211.779   7
  -2   4  -7 30709.8 209.394   5
  -2  -4   7 31308.7 291.862   1
  -2   4  -7 31013.0 220.696   3
   2   4   7 31260.6 305.917   1
  -2   4  -7 30802.1 208.556  11
   2   4   7 31599.9 220.660  10
   2  -4  -7 30702.6 207.448  11
   2   4   7 32117.8 223.471   7
   2   4   8 93468.6 378.918   4
  -2   4  -8 93616.5 391.826   5
   2   4   8 92508.4 569.340   1
  -2   4  -8 92609.3 402.943   3
  -2  -4   8 93110.5 556.161   1
  -2   4  -8 91873.5 387.404  11
   2   4   8 93212.6 407.293  10
   2  -4  -8 92718.4 383.555  11
   2   4   8 94458.4 406.038   7
  -2   4  -9 6192.67 110.590   5
   2   4   9 6183.34 104.373   4
  -2  -4   9 6420.07 160.415   1
  -2   4  -9 6052.69 111.419   3
   2   4   9 6220.63 162.803   1
  -2   4  -9 6702.30 112.322  11
   2   4   9 6150.11 112.410   7
   2  -4  -9 6448.21 110.147  11
   2   4   9 6115.32 111.925  10
  -2   4 -10 17024.9 190.345   5
  -2   4 -10 16627.7 191.056   3
   2   4  10 16660.0 284.031   1
  -2   4 -10 17112.1 186.769  11
   2  -4 -10 16675.0 186.497  11
   2   4  10 16869.3 189.609   7
   2   4  10 16441.0 187.521  10
  -2   4 -11 5052.18 111.696   5
   2   4  11 5169.79 169.975   1
  -2   4 -11 5290.79 113.367   3
  -2   4 -11 5163.25 109.579  11
   2   4  11 4730.66 108.891   7
   2   4  11 5024.71 109.194  10
  -2   4 -12 9013.60 150.745   3
  -2   4 -12 9550.48 155.414   5
  -2   4 -12 9132.26 146.256  11
   2   4  12 9329.66 147.369  10
   2  -4 -12 9307.14 148.134  11
   2   4  12 9432.39 148.337   7
  -2   4 -13 6792.32 128.009   3
  -2   4 -13 6863.40 132.286   5
   2   4  13 7202.32 127.076  10
   2  -4 -13 6578.63 125.600  11
  -2   4 -13 6926.80 126.241  11
   2  -4 -13 6936.22 136.447   8
   2   4  13 6894.02 125.830   7
  -2   4 -14 3477.18 91.9416   5
  -2   4 -14 3479.19 88.2296   3
  -2   4 -14 3528.66 92.9677  13
   2  -4 -14 3448.79 88.2787  11
  -2   4 -14 3512.53 87.8235  11
   2  -4 -14 3505.60 93.1219   8
   2   4  14 3318.45 83.3219   7
   2   4  14 3362.40 84.9397  10
  -2   4 -15 2499.08 73.1159   5
  -2   4 -15 2541.07 69.7662   3
  -2   4 -15 2325.88 69.8497  13
  -2  -4  15 2467.44 66.9749  11
  -2   4 -15 2544.13 68.8144  11
   2  -4 -15 2578.94 73.1946   8
  -2   4 -16 4946.61 86.4025   5
  -2  -4  16 4986.15 84.4787   3
  -2   4 -16 4736.53 81.4770  13
  -2  -4  16 4824.13 75.6034  11
   2  -4 -16 4984.95 82.7681   8
  -2   4 -16 4812.93 78.6492  11
  -2  -4  17 4127.65 60.2097   3
  -2   4 -17 4498.49 65.5226   5
   2   5 -16 2400.61 58.2629   5
  -2  -5 -16 2390.74 57.2576   5
  -2   5  16 2309.16 52.0790  11
  -2  -5 -16 2248.24 48.5872  11
  -2  -5 -15 1259.81 51.9238   5
   2   5 -15 1232.90 52.7205   5
   2   5 -15 1249.60 48.3339  13
  -2   5  15 1260.86 48.0610  11
  -2  -5 -15 1299.21 43.8146   8
  -2  -5 -15 1227.69 46.4865  11
  -2  -5 -14 8050.77 134.359   5
   2   5 -14 8187.53 135.292   5
  -2   5  14 8006.60 124.360  11
   2   5 -14 8124.31 130.504  13
  -2  -5 -14 7907.54 122.493  11
  -2  -5 -13 3844.45 102.028   5
   2   5 -13 3997.17 102.107   5
   2   5 -13 3665.81 96.2406  13
   2   5 -13 3833.25 86.6377  11
  -2  -5 -13 3881.63 93.0365  11
  -2  -5 -12 4835.48 115.072   5
   2   5 -12 5090.19 116.560   5
   2   5 -12 4943.15 113.700   3
   2   5 -12 4892.01 112.672  13
   2   5 -12 4923.52 100.072  11
  -2  -5 -12 4890.01 104.962  11
   2   5 -11 27039.1 256.670   5
  -2  -5 -11 26033.6 259.874   5
  -2   5  11 25251.3 396.428   1
   2  -5  11 26572.6 408.968   1
   2   5 -11 26455.5 255.499  13
   2   5 -11 25780.2 209.880   8
  -2  -5 -11 26448.9 235.942  11
   2   5 -11 25802.6 223.481  11
  -2   5  10 2403.19 72.0153   4
   2   5 -10 2410.37 78.4419   5
  -2  -5 -10 2303.18 78.5748   5
  -2   5  10 2348.11 120.577   1
   2  -5  10 2372.01 122.706   1
   2   5 -10 2410.35 79.7203  13
   2   5 -10 2275.60 64.3942   8
  -2  -5 -10 2293.77 69.9961  11
   2   5 -10 2244.05 65.9337  11
  -2   5   9 7070.67 117.801   4
   2   5  -9 6801.81 125.455   5
  -2  -5  -9 7290.44 128.484   5
  -2   5   9 7165.36 194.283   1
   2  -5   9 7112.99 194.564   1
   2   5  -9 6621.70 117.506   3
  -2  -5  -9 7216.64 116.479  11
   2   5  -9 7452.12 128.065  13
   2   5  -9 7194.27 108.105  11
   2   5  -9 7225.86 108.911   8
  -2  -5  -8 27871.9 238.332   5
   2   5  -8 27234.1 230.712   5
  -2   5   8 28424.4 224.398   4
  -2   5   8 27792.6 355.732   1
   2  -5   8 27259.4 363.226   1
   2   5  -8 27616.1 223.242   3
  -2  -5  -8 27838.7 210.067  11
   2   5  -8 27559.2 234.030  13
   2   5  -8 27927.0 203.488   8
   2   5  -8 27920.9 197.788  11
  -2  -5  -7 5958.64 106.564   5
  -2   5   7 5336.20 95.4640   4
   2   5  -7 5721.22 99.8081   5
  -2   5   7 5396.63 150.395   1
   2  -5   7 5375.69 151.282   1
   2   5  -7 5432.58 95.1533   3
   2   5  -7 5480.55 108.125   2
   2   5  -7 5777.84 101.415  13
   2   5  -7 5536.72 82.6601  11
  -2   5   7 5484.44 90.0331   7
   2   5  -7 5452.24 87.5469   8
  -2  -5  -6 48900.0 281.375   5
  -2   5   6 48837.1 273.315   4
   2   5  -6 49613.9 277.545   5
   2  -5   6 49023.3 426.279   1
   2   5  -6 49474.1 260.241   3
   2   5  -6 49920.4 326.171   2
   2   5  -6 50641.4 283.218  13
  -2   5   6 49626.2 258.019   7
   2   5  -6 50307.3 250.386   8
  -2   5   5 33481.8 215.866   4
  -2  -5  -5 34227.8 219.420   5
   2   5  -5 34133.0 217.614   5
   2   5  -5 32609.0 266.251   2
  -2   5   5 32396.1 324.953   1
   2   5  -5 31711.8 211.754  13
  -2   5   4 19212.0 239.565   1
   2   5  -4 21074.0 210.456   2
  -2   5   3 33843.3 302.807   1
   2   5  -3 34443.3 272.164   2
   2   5  -2 15872.3 186.009   2
   2   5  -1 89514.7 440.449   2
   2   5   1 80336.2 437.646   2
   2   5   2 15695.8 199.852   2
  -2  -5   2 15458.4 86.6505   1
   2   5   3 37690.2 213.348   1
   2   5   3 38227.9 319.572   2
   2   5   4 21084.4 185.380   1
  -2  -5   4 21093.8 166.447   1
   2   5   5 33542.7 264.307   1
   2   5   5 33429.0 212.986   4
   2   5   5 34049.7 213.405  10
  -2  -5   6 50801.8 336.134   1
  -2   5  -6 49006.6 250.483   5
   2   5   6 48813.9 258.872   6
  -2   5  -6 50181.0 269.347   7
   2   5   6 48521.2 268.866   4
   2   5   6 50302.4 276.474   7
   2   5   7 5405.00 92.0354   6
   2   5   7 5494.66 95.6721   4
  -2   5  -7 5450.84 93.5953   7
  -2   5  -7 5413.60 91.3356   5
  -2   5  -7 5605.18 98.9511   3
  -2  -5   7 5568.28 126.398   1
   2   5   7 5359.76 131.207   1
  -2   5  -7 5527.37 89.7593  11
   2   5   7 5476.80 98.7776  10
   2  -5  -7 5419.22 88.3800  11
  -2   5  -8 28228.3 218.488   7
   2   5   8 28841.1 223.263   4
  -2   5  -8 28326.7 218.826   5
  -2   5  -8 28801.7 233.220   3
   2   5   8 28681.0 324.635   1
  -2   5  -8 28106.8 211.997  11
   2   5   8 28726.3 235.051   7
   2  -5  -8 28018.1 212.591  11
   2   5   8 29174.5 235.284  10
   2   5   9 7173.26 117.613   4
  -2   5  -9 7125.40 118.520   5
  -2   5  -9 6706.47 123.168   3
   2   5   9 6606.08 164.529   1
  -2   5  -9 7000.25 113.006  11
   2  -5  -9 7171.92 115.408  11
   2   5   9 7227.46 125.311  10
   2   5   9 7238.20 126.600   7
  -2   5 -10 2283.53 72.7228   5
   2   5  10 2249.26 69.4856   4
  -2   5 -10 2248.68 76.6526   3
   2   5  10 2232.88 107.751   1
  -2   5 -10 2203.40 69.5253  11
   2  -5 -10 2278.06 70.8564  11
   2   5  10 2377.21 77.0528  10
   2   5  10 2156.39 74.6422   7
  -2   5 -11 27424.2 257.341   3
   2   5  11 27347.4 386.284   1
  -2   5 -11 26619.3 247.468   5
  -2   5 -11 26654.1 235.598  11
   2   5  11 25943.2 250.732   7
   2   5  11 26422.2 252.585  10
   2  -5 -11 26003.3 237.985  11
  -2   5 -12 4714.03 111.071   3
  -2   5 -12 4625.18 107.585   5
   2   5  12 4661.02 109.113   7
  -2   5 -12 4605.61 101.194  11
   2  -5 -12 4520.59 103.642  11
   2   5  12 4643.64 109.060  10
  -2   5 -13 3902.54 99.3409   5
  -2   5 -13 3936.00 99.8303   3
  -2   5 -13 3651.42 98.6612  13
   2   5  13 3819.45 95.2184   7
  -2   5 -13 3905.24 91.7039  11
   2  -5 -13 3795.14 92.5854  11
  -2   5 -14 8093.26 132.215   5
  -2   5 -14 8246.17 132.570   3
  -2   5 -14 8087.57 135.144  13
  -2   5 -14 7999.56 119.963  11
   2   5  14 7726.69 122.172   7
   2  -5 -14 7765.76 133.652   8
   2   5  14 7813.50 124.814  10
  -2   5 -15 1343.53 53.1079   5
  -2   5 -15 1352.68 51.7884   3
  -2   5 -15 1322.44 53.3409  13
  -2   5 -15 1335.62 47.1945  11
   2   5  15 1303.35 46.6774   7
  -2   5 -16 2334.30 57.3285   5
  -2   5 -16 2277.99 55.6391  13
   2  -5 -16 2244.73 55.1268   8
  -2   5 -16 2164.74 46.2617  11
   2   6 -16 480.952 27.7411   5
  -2  -6 -16 429.662 25.2470   5
   2   6 -15 337.337 31.9856   5
  -2  -6 -15 322.306 29.9981   5
   2   6 -15 315.329 30.1782  13
  -2   6  15 313.266 26.0199  11
  -2  -6 -15 323.171 25.6998   8
   2   6 -14 7519.83 126.115   5
  -2  -6 -14 7645.77 124.021   5
   2   6 -14 7478.76 122.616  13
  -2   6  14 7348.07 109.698  11
  -2  -6 -13 1818.41 69.0318   5
   2   6 -13 1704.75 69.7369   5
  -2   6  13 1622.44 60.5454  11
   2   6 -13 1755.59 67.7313  13
  -2  -6 -13 1794.73 61.5291  11
   2   6 -12 11573.5 172.448   5
  -2  -6 -12 11535.2 172.459   5
   2   6 -12 11452.4 169.380  13
  -2  -6 -12 11361.5 149.144  11
   2   6 -12 11443.9 140.051  11
  -2  -6 -11 16376.3 204.250   5
   2   6 -11 16333.3 207.876   5
  -2   6  11 16047.3 184.262   4
   2   6 -11 16585.9 204.972  13
  -2  -6 -11 16258.3 179.893  11
   2   6 -11 16231.1 167.131  11
   2   6 -10 8252.04 143.552   5
  -2   6  10 8182.98 134.521   4
   2  -6  10 7864.91 221.668   1
   2   6 -10 8219.49 140.048   3
   2   6 -10 8326.54 145.325  13
   2   6 -10 8084.49 115.834  11
  -2  -6  -9 11637.4 165.825   5
  -2   6   9 11607.9 156.530   4
   2   6  -9 12171.7 167.897   5
   2  -6   9 11689.3 256.183   1
   2   6  -9 11881.8 158.991   3
   2   6  -9 11754.0 165.719  13
  -2   6   9 11299.3 145.796   7
   2   6  -9 11849.1 137.589   8
  -2  -6  -8 54242.8 342.237   5
  -2   6   8 54394.9 328.101   4
   2   6  -8 56389.3 343.316   5
   2  -6   8 54964.9 531.146   1
   2   6  -8 56657.2 323.407   3
   2   6  -8 55344.5 344.096  13
   2   6  -8 54753.0 286.737   8
  -2   6   8 55147.4 311.293   7
  -2   6   7 2550.21 71.3390   4
   2   6  -7 2576.83 73.9958   5
  -2  -6  -7 2516.61 72.3455   5
   2   6  -7 2468.90 67.3705   3
   2  -6   7 2381.77 107.594   1
   2   6  -7 2592.71 73.4364  13
   2   6  -7 2492.64 61.6012   8
  -2   6   7 2529.14 67.3204   7
   2   6  -6 46123.6 260.586   3
   2   6  -6 47365.7 327.787   2
   2  -6   6 45699.2 436.815   1
  -2  -6  -6 45735.1 283.682   5
  -2   6   6 46254.3 283.102   4
   2   6  -6 47092.4 283.140   5
  -2   6   6 45817.7 267.932   7
  -2   6   6 46353.6 276.406   9
   2   6  -6 46309.5 248.671   8
  -2   6   5 8526.78 117.359   6
  -2  -6  -5 8431.52 115.817   5
   2   6  -5 8447.09 116.517   5
  -2   6   5 8694.29 117.370   4
   2   6  -5 8155.28 138.214   2
   2   6  -5 8374.26 103.857   3
   2   6  -5 7979.44 111.890  13
   2   6  -5 8454.24 103.441   8
  -2   6   5 8447.15 116.152   9
  -2   6   5 8979.50 115.391   7
  -2   6   4 30948.0 211.154   4
   2   6  -4 30306.3 209.689   5
  -2   6   4 30305.4 207.175   6
   2   6  -4 30031.0 266.824   2
   2   6  -4 30445.8 207.423  13
  -2   6   4 30478.2 205.109   7
  -2   6   4 30549.3 212.450   9
   2   6  -3 22515.6 233.657   2
   2   6  -2 37530.5 300.460   2
   2   6  -1 104440. 511.775   2
   2   6   0 380405. 995.575   2
   2   6   2 40267.2 201.115   1
   2   6   2 37637.0 335.806   2
  -2   6  -3 22130.0 263.582   1
   2   6   3 23713.8 178.266   1
  -2   6  -4 30667.5 208.674   7
   2   6   4 30441.9 208.296   4
  -2   6  -4 29877.9 317.335   1
  -2   6  -4 30037.7 197.656   3
   2   6   4 31230.7 234.044   1
   2   6   4 30287.1 209.361  12
   2   6   4 30815.5 199.761  10
   2   6   4 30814.2 208.214   7
   2   6   5 8118.29 113.499   4
  -2   6  -5 8153.85 111.954   7
   2   6   5 8277.36 111.227   6
   2   6   5 8408.51 136.058   1
  -2   6  -5 7837.28 108.590   3
  -2   6  -5 8035.72 175.426   1
   2   6   5 8491.35 113.658  12
   2   6   5 8419.71 111.886  10
   2   6   6 46007.4 278.387   4
  -2   6  -6 45438.8 268.789   7
  -2   6  -6 46234.1 249.763   5
   2   6   6 44949.5 267.511   6
  -2   6  -6 47006.2 274.962   3
   2   6   6 47493.3 360.032   1
   2   6   6 45300.7 266.592  12
   2   6   6 45392.6 281.526   7
   2   6   6 43790.1 271.364  10
   2   6   7 2255.96 65.5596   6
  -2   6  -7 2290.58 61.9097   5
   2   6   7 2353.50 67.0852   4
  -2   6  -7 2620.02 69.3592   7
   2   6   7 2554.84 93.3568   1
  -2   6  -7 2356.19 59.0243  11
   2   6   7 2501.13 71.1537   7
  -2   6  -8 54249.6 309.522   5
  -2   6  -8 54330.0 311.505   7
   2   6   8 54408.5 455.744   1
  -2   6  -8 54782.5 290.955  11
   2  -6  -8 54471.9 295.953  11
   2   6   8 55250.8 338.586   7
  -2   6  -9 11672.2 153.134   5
   2   6   9 11893.9 157.740   4
  -2   6  -9 12100.6 165.051   3
   2   6   9 12125.0 230.959   1
  -2   6  -9 12082.3 145.886  11
   2   6   9 11973.5 164.449   7
   2  -6  -9 11593.8 145.582  11
   2   6   9 12090.5 165.892  10
   2   6  10 8269.25 205.689   1
  -2   6 -10 7927.68 138.476   3
  -2   6 -10 7919.52 132.692   5
   2   6  10 7800.31 131.376   4
   2  -6 -10 8142.89 127.988  11
  -2   6 -10 7909.02 123.510  11
   2   6  10 7994.20 140.286  10
  -2   6 -11 16024.5 202.939   3
   2   6  11 16002.3 183.945   4
  -2   6 -11 16205.9 193.009   5
  -2   6 -11 16364.9 178.892  11
   2   6  11 16284.1 202.191  10
   2  -6 -11 16202.5 183.687  11
   2   6  11 16620.1 201.014   7
  -2   6 -12 11032.5 160.809   5
  -2   6 -12 11128.0 166.530   3
  -2   6 -12 10873.9 170.837  13
   2  -6 -12 10977.2 151.069  11
  -2   6 -12 10882.4 145.291  11
   2   6  12 10840.3 162.557   7
   2   6  12 10620.0 162.040  10
  -2   6 -13 1700.98 65.9787   5
  -2   6 -13 1573.39 67.8757   3
  -2   6 -13 1839.45 71.8535  13
  -2   6 -13 1693.63 58.0360  11
   2   6  13 1790.21 69.3052  10
   2   6  13 1656.60 64.7906   7
   2  -6 -13 1613.25 68.1439   8
  -2   6 -14 7810.46 123.515   5
  -2   6 -14 7687.64 125.232   3
  -2   6 -14 7834.05 129.435  13
  -2   6 -14 7907.61 109.635  11
   2   6  14 7785.57 120.650   7
  -2   6 -15 322.836 30.0192   5
  -2   6 -15 335.643 31.5688   3
  -2   6 -15 337.839 32.6090  13
   2  -6 -15 336.463 32.1675   8
  -2   6 -15 335.758 23.1327  11
   2   6  15 326.088 27.3380   7
  -2   6 -16 391.706 24.7671   5
  -2  -6  16 435.873 27.1042   3
  -2   6 -16 368.482 25.9986  13
   2  -6 -16 398.905 26.6793   8
   2   7 -16 4899.17 69.3448   5
  -2  -7 -15 11597.6 121.154   5
   2   7 -15 11517.3 123.217  13
  -2  -7 -14 5781.75 102.583   5
   2   7 -14 5867.39 104.042  13
  -2  -7 -13 1307.91 58.0375   5
   2   7 -13 1244.31 58.2990   5
  -2   7  13 1258.48 47.9873  11
   2   7 -13 1354.20 60.8418  13
  -2  -7 -12 3844.66 99.6852   5
   2   7 -12 3585.43 101.628   5
   2   7 -12 3884.58 101.761  13
  -2   7  12 3892.27 84.7865  11
  -2   7  12 3700.72 87.8864   4
  -2  -7 -11 1939.35 74.9714   5
   2   7 -11 1889.85 77.2724   5
   2   7 -11 1968.50 73.5389   3
  -2   7  11 1829.22 67.7340   4
   2   7 -11 1902.20 74.6180  13
  -2   7  11 1947.54 63.3116  11
  -2  -7 -10 2822.73 87.1292   5
  -2   7  10 2784.25 83.1065   4
   2   7 -10 3153.39 92.8844   5
  -2   7  10 2896.26 139.255   1
   2  -7  10 2876.59 138.202   1
   2   7 -10 2980.91 87.7985   3
   2   7 -10 3000.92 90.0354  13
  -2   7  10 2900.44 74.6516  11
  -2   7  10 2898.34 80.2504   7
  -2   7   9 11294.5 161.463   4
  -2  -7  -9 11534.9 169.041   5
   2   7  -9 11303.3 168.709   5
   2  -7   9 11800.4 265.533   1
  -2   7   9 11370.5 260.563   1
  -2   7   9 11179.4 138.157  11
   2   7  -9 11180.3 167.561  13
  -2   7   9 11519.7 154.833   7
  -2  -7  -8 4754.27 106.611   5
  -2   7   8 4636.51 103.304   4
   2   7  -8 4931.73 107.840   5
   2  -7   8 4748.24 163.900   1
   2   7  -8 4814.96 99.1199   3
  -2   7   8 4850.39 164.887   1
   2   7  -8 4747.47 105.939  13
  -2   7   8 4664.09 86.3035  11
  -2   7   8 4730.08 99.3471   7
  -2   7   7 12067.2 245.958   1
   2   7  -7 11334.2 141.388   3
   2  -7   7 11217.8 237.863   1
  -2  -7  -7 11612.4 157.647   5
  -2   7   7 11842.3 158.165   4
   2   7  -7 11554.7 157.661   5
  -2   7   7 11795.1 150.450   7
   2   7  -7 11409.4 129.869   8
  -2   7   6 2054.38 65.9178   4
  -2  -7  -6 2059.17 65.4235   5
   2   7  -6 2042.69 66.3423   5
   2   7  -6 1972.01 57.7564   3
   2  -7   6 2161.99 102.292   1
  -2   7   6 2047.69 99.3990   1
   2   7  -6 1826.65 62.5992  13
  -2   7   6 1930.21 61.7992   7
  -2   7   6 1880.56 62.6906   9
   2   7  -6 2017.37 55.6127   8
  -2   7   5 2494.24 68.9597   4
  -2  -7  -5 2558.94 69.2100   5
  -2   7   5 2709.86 72.1582   6
   2   7  -5 2660.46 70.4918   5
   2   7  -5 2506.70 81.1327   2
  -2   7   5 2822.76 111.253   1
   2   7  -5 2640.78 60.6545   3
   2   7  -5 2650.73 69.8612  13
  -2   7   5 2631.66 66.4918  12
  -2   7   5 2585.99 68.3841   7
   2   7  -5 2605.08 61.4782   8
  -2   7   5 2590.42 69.9407   9
  -2   7   4 55579.9 305.674   4
   2   7  -4 55204.1 302.578   5
  -2   7   4 59139.3 306.046   6
  -2   7   4 58609.3 472.327   1
   2   7  -4 58115.2 389.273   2
  -2   7   4 58587.6 302.951  12
   2   7  -4 59329.5 299.319  13
   2   7  -4 58815.8 284.380  12
  -2   7   4 58758.5 306.839   7
  -2   7   4 58783.1 316.066   9
   2   7  -4 59388.4 276.160   8
  -2   7   3 50385.8 272.250   6
  -2   7   3 50513.3 419.459   1
   2   7  -3 51127.5 373.349   2
   2   7  -3 51101.9 266.545  13
   2   7  -3 51323.2 268.323  12
  -2   7   3 50545.6 280.562  12
   2   7  -3 50812.2 251.698   8
  -2   7   3 50983.6 288.879   9
  -2   7   3 51031.5 278.318   7
  -2   7   2 60924.1 292.597   4
   2   7  -2 61114.6 418.255   2
   2   7  -2 60875.8 296.222  12
  -2   7   2 61781.1 307.966  12
  -2   7   2 60510.1 299.760   7
  -2   7   2 61907.1 312.781   9
   2   7  -1 150940. 664.187   2
   2   7  -1 150196. 464.814  12
  -2   7   1 149504. 478.272  12
  -2   7   1 149357. 468.628   7
   2   7   0 10381.9 125.000   6
  -2   7   0 10320.2 181.286   1
   2   7   0 10566.2 181.231   2
  -2   7   0 10260.5 125.775  12
  -2   7   0 10324.9 124.332   7
  -2   7   0 10476.1 125.458   9
   2   7   1 149650. 465.479   6
   2   7   1 150587. 452.832   5
  -2   7  -1 150206. 687.433   1
   2   7   1 150245. 478.161  12
  -2   7  -1 148411. 459.237   9
   2   7   1 149654. 444.269   8
   2   7   2 60145.6 286.621   4
  -2   7  -2 61290.8 299.633   7
   2   7   2 59818.2 299.560   6
   2   7   2 59621.5 247.269   1
  -2   7  -2 61790.8 456.660   1
   2   7   2 62014.0 311.065  12
  -2   7  -2 61096.0 307.669  12
   2   7   2 59163.0 279.582   7
   2   7   2 61612.3 294.031   8
  -2   7  -3 51849.4 282.481   7
   2   7   3 51043.1 278.701   6
   2   7   3 50586.0 274.471   4
   2   7   3 51093.8 268.657   1
  -2   7  -3 51941.2 428.794   1
  -2   7  -3 50733.6 254.903   3
   2   7   3 51471.8 285.973  12
  -2   7  -3 51452.4 283.168  12
   2   7   3 51687.1 272.649   9
   2   7   3 50692.8 270.551   7
   2   7   3 50954.0 251.241  10
  -2   7  -4 58413.8 306.006   7
   2   7   4 58229.1 304.413   6
  -2   7  -4 58429.1 470.774   1
  -2   7  -4 59588.0 289.866   3
   2   7   4 59881.4 337.878   1
  -2   7  -4 58174.2 300.372  12
   2   7   4 59309.0 311.920  12
  -2   7  -4 58210.4 275.594   9
   2   7   4 59025.4 306.998   7
   2   7   4 58538.4 287.196  10
  -2   7  -5 2466.48 66.6394   7
   2   7   5 2440.17 68.0622   4
  -2   7  -5 2472.26 58.3622   5
   2   7   5 2536.62 68.5612   6
  -2   7  -5 2393.40 102.417   1
  -2   7  -5 2635.67 66.8008   3
   2   7   5 2519.34 78.7629   1
   2   7   5 2482.48 67.3436  12
  -2   7  -5 2495.23 64.5456  12
   2   7   5 2451.02 67.0154   7
   2   7   5 2435.38 65.2470  10
  -2   7  -6 2174.41 58.3929   5
  -2   7  -6 2023.36 62.9579   7
   2   7   6 2031.21 63.5800   6
   2   7   6 2031.49 64.0005   4
  -2   7  -6 2079.43 64.0078   3
   2   7   6 2127.48 79.8405   1
   2   7   6 1960.38 61.6417  12
  -2   7  -6 1951.11 56.7289  12
   2   7   6 2011.25 62.2029  10
  -2   7  -7 11804.9 152.480   3
   2   7   7 11747.5 196.949   1
   2   7   7 11949.0 156.425   4
  -2   7  -7 11508.1 137.918   5
   2   7   7 11259.4 150.718   6
  -2   7  -7 11255.9 144.525   7
   2   7   7 11564.7 156.915   7
   2   7   8 4743.03 136.526   1
  -2   7  -8 4540.39 94.7386   7
   2   7   8 4686.48 102.579   4
  -2   7  -8 4586.22 93.9552   5
   2   7   8 4853.65 106.568   7
  -2   7  -9 11576.8 153.112   5
   2   7   9 11273.9 166.035  10
   2   7   9 11566.4 165.939   7
  -2   7 -10 2798.90 80.4262   5
   2   7  10 2669.99 81.4657   4
   2   7  10 2828.25 88.1813   7
   2   7  10 2965.71 88.9520  10
  -2   7 -10 2765.78 70.2972  11
  -2   7 -11 1899.63 74.6332   3
   2   7  11 1896.37 68.7689   4
  -2   7 -11 1984.33 69.8971   5
   2   7  11 1767.63 72.0138   7
  -2   7 -11 1921.71 60.0218  11
   2   7  11 1938.92 75.0133  10
   2   7  12 3840.81 90.3115   4
  -2   7 -12 3809.28 93.1027   5
  -2   7 -12 3672.62 100.357   3
  -2   7 -12 3635.05 102.009  13
   2   7  12 3890.20 98.3922   7
   2   7  12 3910.68 99.6777  10
  -2   7 -13 1271.39 54.8945   5
  -2   7 -13 1290.63 58.8092   3
  -2   7 -13 1258.87 59.9912  13
   2   7  13 1271.85 57.8684  10
   2   7  13 1270.09 56.0830   7
   2  -7 -13 1209.13 59.4241   8
  -2   7 -14 5784.02 99.4121   5
  -2   7 -14 5528.56 103.976   3
  -2   7 -14 5819.46 107.582  13
   2  -7 -14 5827.18 107.028   8
   2   7  14 5718.81 98.5302   7
  -2   7 -15 11768.7 121.501   5
  -2   7 -15 11766.0 127.513   3
  -2   7 -15 11827.3 131.805  13
  -2  -7  16 5073.53 68.7710   3
  -2   7 -16 5025.84 69.8396  13
   2  -7 -16 4954.77 68.6373   8
   2   8 -15 14543.4 132.001   5
  -2  -8 -15 13957.8 114.097   5
   2   8 -15 14341.3 127.992  13
  -2  -8 -15 13728.6 114.647   8
  -2  -8 -14 7080.41 102.514   5
   2   8 -14 7029.52 108.712  13
   2   8 -13 3114.09 83.8475   5
  -2  -8 -13 2916.93 77.1943   5
   2   8 -13 2912.28 81.0623  13
   2   8 -12 4184.68 102.545   5
  -2  -8 -12 4025.68 97.8285   5
   2   8 -12 4219.37 103.006  13
  -2   8  12 4162.87 92.4770   4
  -2  -8 -11 19904.4 221.473   5
   2   8 -11 20666.8 233.194   5
  -2   8  11 20172.7 213.544   4
   2   8 -11 20225.6 215.416   3
   2   8 -11 20279.6 229.954  13
  -2  -8 -10 3380.84 95.6486   5
   2   8 -10 3377.51 97.5078   5
  -2   8  10 3306.68 93.1988   4
   2   8 -10 3382.64 91.2264   3
   2   8 -10 3250.24 96.0371  13
  -2   8  10 3408.36 88.3369   7
   2  -8   9 2636.56 131.393   1
  -2   8   9 2779.50 135.389   1
   2   8  -9 2567.79 78.5188   3
   2   8  -9 2677.85 86.3511   5
  -2  -8  -9 2558.65 82.9630   5
  -2   8   9 2702.58 84.3729   4
  -2   8   9 2595.31 78.2968   7
  -2   8   8 15629.0 300.257   1
   2  -8   8 15820.7 305.591   1
   2   8  -8 15008.5 173.151   3
  -2  -8  -8 15554.3 191.808   5
  -2   8   8 15205.5 193.708   4
   2   8  -8 15705.1 194.947   5
  -2   8   8 15286.0 183.508   7
  -2  -8  -7 33386.0 274.505   5
  -2   8   7 33054.1 275.694   4
   2   8  -7 33278.2 273.525   5
  -2   8   7 33321.4 423.055   1
   2  -8   7 33071.6 419.752   1
   2   8  -7 33267.5 243.449   3
   2   8  -7 33235.1 270.397  13
  -2   8   7 32659.0 265.844   7
  -2   8   7 32319.1 263.753   9
  -2   8   6 1445.24 60.3065   4
  -2  -8  -6 1554.36 60.7044   5
   2   8  -6 1461.55 51.2006   3
  -2   8   6 1336.30 85.7896   1
   2   8  -6 1619.24 61.7907  13
   2   8  -6 1502.01 49.4958   8
  -2   8   6 1427.77 57.4614   9
  -2   8   6 1328.51 55.6696   7
  -2   8   5 22762.5 213.200   6
  -2   8   5 22971.9 214.520   4
  -2  -8  -5 22642.5 210.452   5
   2   8  -5 22480.9 176.589   3
   2   8  -5 22466.2 250.295   2
  -2   8   5 22880.8 322.486   1
   2   8  -5 22715.8 205.145  13
   2   8  -5 22693.3 186.826  12
  -2   8   5 22797.8 205.727  12
   2   8  -5 22596.2 178.792   8
  -2   8   5 22567.6 210.357   7
  -2   8   5 22442.1 213.260   9
  -2   8   4 35694.7 253.170   6
  -2   8   4 35408.9 380.294   1
   2   8  -4 35723.7 326.135   2
   2   8  -4 34973.5 237.318  12
   2   8  -4 35164.2 243.395  13
  -2   8   4 35667.8 254.672  12
  -2   8   4 35241.8 257.457   7
  -2   8   4 35065.2 263.149   9
   2   8  -4 34969.6 222.740   8
  -2   8   3 40107.9 261.269   4
  -2   8   3 39786.3 258.710   6
   2   8  -3 39520.0 351.076   2
   2   8  -3 39971.2 247.168  13
  -2   8   3 38203.0 265.649  12
   2   8  -3 38151.7 253.834  12
   2   8  -3 39050.0 233.376   8
  -2   8   3 38815.5 273.436   9
  -2   8   3 38961.3 262.934   7
   2   8  -2 12894.3 147.228   5
  -2   8   2 13471.5 147.369   4
  -2   8   2 13438.3 145.671   6
  -2   8   2 13121.0 223.324   1
   2   8  -2 13381.5 210.513   2
  -2   8   2 13655.5 157.365  12
   2   8  -2 13272.4 135.947  13
   2   8  -2 13263.6 150.784  12
  -2   8   2 13326.5 158.771   9
   2   8  -2 13325.0 137.421   8
  -2   8   2 13594.9 152.974   7
  -2   8   1 19459.0 170.513   4
   2   8  -1 20045.0 179.552   5
   2   8  -1 20471.0 190.692   6
  -2   8   1 20128.7 171.880   6
   2   8  -1 19652.0 259.890   2
  -2   8   1 19207.9 265.999   1
   2   8  -1 20414.8 161.342  13
   2   8  -1 20395.5 186.882  12
  -2   8   1 20162.3 190.059  12
   2   8  -1 20725.6 171.571   8
  -2   8   1 19888.8 184.682   7
   2   8   0 198.746 25.1700   5
   2   8   0 197.558 21.8208   4
  -2   8   0 213.342 22.6249   4
   2   8   0 222.794 26.5429   6
  -2   8   0 176.483 21.9437   6
   2   8   0 198.047 35.0235   2
  -2   8   0 261.875 28.6047  12
  -2   8   0 216.087 26.1979   9
  -2   8   0 236.748 27.0268   7
   2   8   0 256.231 22.8905   7
   2   8   0 210.008 24.0569   8
  -2   8  -1 19677.7 157.091   4
   2   8   1 18998.0 166.417   4
   2   8   1 19938.7 178.329   5
  -2   8  -1 19860.7 163.991   6
   2   8   1 19543.5 183.834   6
  -2   8  -1 19814.5 269.301   1
   2   8   1 19663.0 188.685  12
   2   8   1 20585.8 176.581   8
  -2   8  -1 19833.8 182.178   9
   2   8   1 19295.6 165.850   7
   2   8   2 13755.3 146.932   4
  -2   8  -2 13506.1 152.986   7
  -2   8  -2 14089.1 137.083   6
   2   8   2 13278.3 153.608   6
  -2   8  -2 13652.2 130.966   3
  -2   8  -2 13765.5 227.030   1
   2   8   2 14033.0 160.962  12
  -2   8  -2 13642.9 157.738  12
   2   8   2 14027.3 154.184   9
   2   8   2 14187.9 152.089   8
   2   8   2 13614.6 144.872   7
  -2   8  -2 13758.8 149.865   9
   2   8   2 13812.3 128.820  10
   2   8   3 39366.3 258.949   4
  -2   8  -3 39980.7 263.841   7
   2   8   3 40666.5 268.564   6
  -2   8  -3 39903.2 396.536   1
  -2   8  -3 39081.3 233.780   3
   2   8   3 40488.8 273.332  12
  -2   8  -3 39901.8 266.904  12
   2   8   3 40417.2 261.690   9
  -2   8  -3 39264.6 249.530   9
   2   8   3 40227.1 257.272   7
   2   8   3 39729.2 232.915  10
  -2   8  -4 35265.6 251.063   7
   2   8   4 34249.5 251.955   6
  -2   8  -4 34024.4 229.130   3
  -2   8  -4 34424.5 381.598   1
  -2   8  -4 34390.4 247.268  12
   2   8   4 34910.3 258.917  12
  -2   8  -4 34674.9 232.514   9
   2   8   4 35033.4 250.629   7
   2   8   4 35347.2 234.091  10
   2   8   4 35348.3 243.658   9
   2   8   5 23572.5 213.252   4
  -2   8  -5 23253.1 207.765   7
  -2   8  -5 23142.6 179.849   5
   2   8   5 22489.4 212.955   6
  -2   8  -5 22971.7 197.259   3
  -2   8  -5 23068.9 202.316  12
   2   8   5 22907.6 211.274  12
  -2   8  -5 22828.7 184.762   9
   2   8   5 23764.4 215.048   7
   2   8   5 23144.8 199.711  10
   2   8   6 1441.46 58.1585   6
   2   8   6 1570.66 62.0984   4
  -2   8  -6 1510.80 57.3447   7
  -2   8  -6 1651.44 54.0228   5
  -2   8  -6 1589.77 58.6459   3
   2   8   6 1527.93 59.6107  12
  -2   8  -6 1673.75 56.6637  12
   2   8   6 1476.53 57.5102  10
   2   8   7 33208.0 272.812   4
  -2   8  -7 32311.8 239.939   5
  -2   8  -7 32745.3 252.837   7
   2   8   7 32435.5 267.055   6
  -2   8  -7 33580.3 262.421   3
   2   8   7 32908.1 258.146  12
   2   8   7 32908.8 265.444  10
   2   8   7 33868.9 276.667   7
  -2   8  -8 15121.9 184.964   3
  -2   8  -8 15355.4 172.000   5
  -2   8  -8 15236.9 174.227   7
   2   8   8 14751.3 188.176   4
   2   8   8 15514.1 193.431   7
  -2   8  -9 2793.57 79.3078   5
   2   8   9 2699.41 84.6635   4
  -2   8  -9 2781.63 84.4646   3
  -2   8  -9 2678.66 84.8023  13
   2   8   9 2536.70 86.4707   7
   2   8  10 3317.51 92.1402   4
  -2   8 -10 3425.14 88.4124   5
  -2   8 -10 3593.59 97.7286  13
   2   8  10 3355.53 96.6814   7
   2   8  10 3301.98 95.9820  10
  -2   8 -11 20217.8 205.384   5
   2   8  11 20507.7 213.024   4
   2   8  11 20649.6 225.773   7
   2   8  11 20366.4 228.998  10
  -2   8 -12 3880.32 89.9989   5
   2   8  12 3824.84 89.5460   4
   2   8  12 4063.34 98.5635  10
   2   8  12 3946.41 95.9303   7
  -2   8 -13 3302.18 83.2500   3
  -2   8 -13 3053.94 75.6631   5
   2  -8 -13 3241.55 84.6215   8
   2   8  13 3211.38 80.2871   7
  -2   8 -14 6925.53 97.7997   5
  -2   8 -14 6997.98 106.454   3
  -2   8 -14 6856.86 107.975  13
   2   8  14 6848.79 101.485   7
  -2   8 -15 13962.6 114.215   5
  -2   8 -15 14809.7 128.828   3
  -2   8 -15 14497.0 132.223  13
   2  -8 -15 14194.6 129.942   8
   2   9 -15 4720.99 66.5795   5
   2   9 -15 4741.53 66.2736  13
   2   9 -14 142.591 23.9699   5
   2   9 -14 120.256 19.4947   6
  -2  -9 -14 109.010 18.8967   5
   2   9 -14 123.201 23.6805  13
   2   9 -13 417.751 36.5423   5
  -2  -9 -13 378.375 31.6535   5
   2   9 -13 458.895 36.7812  13
  -2  -9 -12 483.472 38.5170   5
   2   9 -12 445.392 40.9560   5
  -2   9  12 450.873 35.9055   4
   2   9 -12 452.051 41.1069  13
   2   9 -11 2493.93 81.7330   5
  -2  -9 -11 2271.72 74.6148   5
  -2   9  11 2303.81 75.1562   4
   2   9 -11 2369.49 80.8585  13
  -2   9  11 2375.43 70.7694   7
   2   9 -10 4929.69 103.256   3
  -2   9  10 4644.98 109.159   4
  -2  -9 -10 4951.71 109.734   5
   2   9 -10 5101.80 116.765   5
  -2   9  10 4745.58 104.280   7
   2   9  -9 26129.6 230.100   3
  -2  -9  -9 25520.0 249.807   5
  -2   9   9 25655.2 255.844   4
  -2   9   9 25810.2 243.221   7
  -2  -9  -8 2771.03 86.5440   5
  -2   9   8 2767.48 87.5291   4
   2  -9   8 2625.95 130.671   1
   2   9  -8 2777.50 77.0304   3
  -2   9   8 2827.12 134.319   1
   2   9  -8 2787.36 86.9238  13
  -2   9   8 2721.89 84.1017   7
  -2  -9  -7 42496.1 317.380   5
  -2   9   7 43322.6 325.494   4
   2  -9   7 42252.3 487.269   1
   2   9  -7 42848.6 275.456   3
  -2   9   7 42933.9 495.909   1
   2   9  -7 43101.2 316.083  13
  -2   9   7 43310.9 314.021   7
  -2   9   7 42519.0 314.044   9
  -2  -9  -6 5273.27 111.572   5
  -2   9   6 6555.94 125.968   4
   2  -9   6 5668.97 178.565   1
  -2   9   6 5918.20 180.331   1
   2   9  -6 5762.49 98.0509   3
   2   9  -6 5671.87 112.985  13
  -2   9   6 6008.79 113.635  12
  -2   9   6 5406.55 113.729   9
  -2   9   6 5848.26 118.177   7
  -2  -9  -5 57192.6 354.315   5
  -2   9   5 60778.6 361.684   6
   2  -9   5 59343.1 549.310   1
  -2   9   5 58995.5 543.162   1
   2   9  -5 59250.2 321.149  12
  -2   9   5 58686.8 351.313  12
   2   9  -5 60463.8 347.136  13
  -2   9   5 58920.9 360.934   9
  -2   9   5 57985.8 357.923   7
   2   9  -5 59248.5 296.768   8
  -2   9   4 29998.9 246.316   6
   2   9  -4 29234.1 245.099   5
  -2   9   4 29866.4 248.480   4
  -2   9   4 30404.6 381.531   1
   2   9  -4 30699.6 236.637  13
   2   9  -4 31027.8 238.340  12
  -2   9   4 29864.3 252.574  12
   2   9  -4 30829.8 216.063   8
  -2   9   4 30922.0 259.549   9
  -2   9   4 30484.0 252.902   7
   2   9  -3 574.300 39.4693   5
  -2   9   3 463.364 36.2339   6
  -2   9   3 496.946 37.7622   4
  -2   9   3 499.771 52.4885   1
  -2   9   3 569.005 40.6396  12
   2   9  -3 447.453 35.7972  12
   2   9  -3 565.449 35.7347  13
  -2   9   3 540.423 39.5740   9
   2   9  -3 482.288 32.2935   8
  -2   9   2 17836.2 179.727   6
   2   9  -2 17858.1 183.882   5
   2   9  -2 18090.8 195.268   6
  -2   9   2 17495.9 178.273   4
  -2   9   2 17241.8 271.178   1
   2   9  -2 17973.8 187.448  12
  -2   9   2 17115.3 191.214  12
   2   9  -2 18041.8 165.479  13
  -2   9   2 17582.4 194.591   9
   2   9  -2 17841.2 165.641   8
  -2   9   2 17498.1 191.589   7
  -2   9   1 7883.63 116.409   4
   2   9  -1 8155.50 121.949   5
   2   9  -1 7877.75 129.719   6
   2   9  -1 8036.87 103.975   4
  -2   9   1 8059.80 118.241   6
  -2   9   1 8178.20 184.005   1
   2   9  -1 7977.75 105.376  13
   2   9  -1 8382.70 129.989  12
  -2   9   1 7624.72 128.878  12
  -2   9   1 8174.93 129.533   7
   2   9  -1 8150.63 107.018   7
   2   9  -1 8001.12 113.354   8
   2   9   0 27578.7 221.962   5
   2   9   0 27423.4 200.378   4
   2   9   0 26376.4 232.592   6
  -2   9   0 27463.9 209.314   6
  -2   9   0 26985.4 204.523   4
  -2   9   0 27985.1 336.692   1
  -2   9   0 27960.2 240.022  12
  -2   9   0 27804.6 233.821   9
   2   9   0 27062.8 209.823   8
   2   9   0 26972.8 202.798   7
   2   9   1 8280.63 115.483   4
   2   9   1 8455.85 130.640   6
  -2   9  -1 8163.62 114.424   6
  -2   9  -1 8321.36 109.282   4
  -2   9  -1 8375.63 189.409   1
   2   9   1 8185.93 133.447  12
   2   9   1 8395.26 129.767   9
  -2   9  -1 8402.15 128.029   9
  -2   9  -1 8337.77 128.830   7
   2   9   1 8191.56 119.430   8
   2   9   1 8333.94 116.912   7
   2   9   2 17129.5 173.033   4
  -2   9  -2 17769.7 165.781   6
  -2   9  -2 18333.5 188.446   7
   2   9   2 17826.7 188.518   6
  -2   9  -2 17877.5 154.133   3
  -2   9  -2 17712.2 272.969   1
   2   9   2 17189.8 194.266  12
  -2   9  -2 18202.7 195.107  12
   2   9   2 17699.2 189.453   9
  -2   9  -2 17917.3 184.207   9
   2   9   2 17041.4 172.236   7
   2   9   3 500.808 36.2573   4
  -2   9  -3 531.945 37.4280   7
   2   9   3 515.072 37.6789   6
  -2   9  -3 546.078 33.3749   6
  -2   9  -3 648.328 35.3571   3
  -2   9  -3 469.686 52.7243   1
  -2   9  -3 485.901 37.8701  12
   2   9   3 489.236 40.1806  12
  -2   9  -3 501.477 35.9213   9
   2   9   3 515.315 37.7920   9
   2   9   3 553.217 37.5308   7
   2   9   4 31377.2 252.603   4
  -2   9  -4 31031.9 250.379   7
   2   9   4 31167.0 253.755   6
  -2   9  -4 31034.0 381.659   1
  -2   9  -4 30967.7 225.746   3
   2   9   4 30159.4 256.647  12
  -2   9  -4 29849.2 246.369  12
  -2   9  -4 30888.9 212.922  13
   2   9   4 30808.7 243.521   9
  -2   9  -4 30876.0 234.257   9
   2   9   4 31327.3 248.606   7
   2   9   4 30112.3 225.534  10
  -2   9  -5 58956.6 345.582   7
   2   9   5 57709.3 357.062   6
  -2   9  -5 58599.6 326.028   3
   2   9   5 59885.0 361.564  12
  -2   9  -5 58543.7 313.138  13
  -2   9  -5 58153.0 340.644  12
   2   9   5 60126.9 338.113   9
  -2   9  -5 59377.1 317.767   9
   2   9   5 58582.1 355.774   7
   2   9   5 58412.2 329.463  10
   2   9   6 5687.53 116.073   4
   2   9   6 5778.75 116.601   6
  -2   9  -6 5483.78 108.848   7
  -2   9  -6 5563.17 97.7388   5
  -2   9  -6 5449.71 105.770   3
  -2   9  -6 5472.75 103.596  13
  -2   9  -6 5582.91 105.441  12
   2   9   6 5578.47 113.845  12
   2   9   6 5543.66 108.760  10
  -2   9  -7 43213.7 296.805   7
   2   9   7 42142.0 315.666   6
   2   9   7 43515.1 323.421   4
  -2   9  -7 43099.6 276.052   5
  -2   9  -7 43234.7 299.537   3
   2   9   7 43049.2 307.362  12
   2   9   7 43154.6 311.720  10
  -2   9  -8 2736.75 75.1308   5
  -2   9  -8 2766.72 77.8249   7
   2   9   8 2924.01 89.5183   4
  -2   9  -8 2867.96 84.3393   3
  -2   9  -8 2671.68 81.5036  13
   2   9   8 3015.44 92.2292   7
   2   9   8 2782.47 85.5435  10
   2   9   9 25486.4 251.868   4
  -2   9  -9 25293.7 224.102   5
  -2   9  -9 25233.1 245.856   3
  -2   9  -9 25318.7 245.094  13
   2   9   9 25588.8 260.047   7
   2   9  10 4765.98 110.031   4
  -2   9 -10 4804.13 100.611   5
  -2   9 -10 4935.15 111.270   3
  -2   9 -10 4907.21 111.437  13
   2   9  10 4933.05 114.441   7
   2   9  11 2176.02 72.9732   4
  -2   9 -11 2309.05 69.2188   5
  -2   9 -11 2357.91 77.9259   3
  -2   9 -11 2270.19 76.7573  13
   2   9  11 2398.19 79.5384  10
   2   9  11 2299.67 78.7169   7
  -2   9 -12 467.837 34.8788   5
   2   9  12 580.420 39.2465   4
  -2   9 -12 422.630 39.6127  13
   2  -9 -12 460.851 40.7844   8
   2   9  12 469.353 38.1506   7
  -2   9 -13 370.156 29.5549   5
   2   9  13 373.410 28.4238   4
   2  -9 -13 298.200 33.1284   8
   2   9  13 359.599 32.6180   7
  -2   9 -14 119.795 17.8899   5
   2   9  14 115.153 20.6340   7
   2  -9 -14 133.155 23.8171   8
  -2  -9  15 4714.65 61.8523   3
   2  -9 -15 4802.98 67.6047   8
   2  10 -14 1482.09 42.7919   5
   2  10 -14 1562.62 43.2955  13
   2  10 -13 4569.90 83.7889   5
  -2 -10 -13 4736.63 75.3964   5
   2  10 -13 4717.75 78.4315   6
   2  10 -13 4744.02 85.0887  13
  -2  10  13 4622.72 73.4805   4
  -2  10  12 646.712 37.2486   4
  -2 -10 -12 634.502 36.7179   5
  -2  10  11 1161.46 54.0499   4
  -2 -10 -11 1307.25 54.6985   5
  -2  10  11 1277.93 51.8251   7
  -2 -10 -10 976.870 51.5274   5
  -2  10  10 999.752 55.1804   4
   2  10 -10 1020.83 56.0982  13
  -2  10  10 991.934 50.8967   7
  -2 -10  -9 4846.52 109.335   5
  -2  10   9 4842.32 115.009   4
  -2  10   9 4762.94 107.871   7
  -2 -10  -8 2084.76 75.7786   5
  -2  10   8 2163.78 82.3052   4
   2  10  -8 2173.19 66.3393   3
   2  10  -8 2229.91 78.6592  13
   2  10  -8 2034.41 70.5938   9
  -2  10   8 2197.54 78.3842   7
  -2 -10  -7 10744.3 163.942   5
  -2  10   7 11142.8 172.199   4
   2  10  -7 11162.9 137.982   3
   2  10  -7 11077.4 162.348  13
  -2  10   7 10739.0 164.036   7
  -2  10   6 2367.29 83.4691   4
  -2 -10  -6 2495.82 80.9315   5
   2  10  -6 2867.40 88.9432   5
   2 -10   6 3084.76 136.596   1
  -2  10   6 2638.24 128.471   1
  -2  10   6 2636.08 81.7602  12
   2  10  -6 2585.69 79.1532  13
  -2  10   6 2206.17 81.2235   9
  -2  10   6 2491.28 84.2091   7
  -2  10   5 84569.0 446.396   6
  -2 -10  -5 82997.6 438.624   5
   2  10  -5 83887.6 440.181   5
  -2  10   5 85264.6 677.796   1
   2  10  -5 83882.8 413.388  13
   2  10  -5 82925.7 404.604  12
  -2  10   5 84853.1 442.111  12
  -2  10   5 83773.5 449.615   9
  -2  10   5 84366.7 448.912   7
   2  10  -4 12344.4 166.266   5
  -2  10   4 11763.4 165.161   6
  -2  10   4 12390.0 168.725   4
  -2  10   4 12002.4 250.972   1
   2  10  -4 11799.3 157.015  12
  -2  10   4 11985.0 168.430  12
   2  10  -4 11848.8 151.344  13
   2  10  -4 12106.7 139.209   8
  -2  10   4 11923.3 169.221   7
  -2  10   4 11903.3 171.486   9
   2  10  -3 3269.91 86.5271   5
  -2  10   3 3072.38 85.0772   4
  -2  10   3 3112.21 85.2613   6
   2  10  -3 3077.11 88.7995   6
  -2  10   3 3210.20 128.265   1
   2  10  -3 3457.36 79.7997  13
  -2  10   3 3166.30 89.9724  12
   2  10  -3 3246.08 86.4238  12
   2  10  -3 3148.66 73.7218   8
  -2  10   3 3282.29 91.6892   7
  -2  10   2 39995.7 282.838   4
   2  10  -2 40253.1 290.076   5
   2  10  -2 39416.1 305.493   6
  -2  10   2 41303.4 291.585   6
  -2  10   2 40781.2 439.171   1
  -2  10   2 41440.6 311.143  12
   2  10  -2 40858.6 298.481  12
   2  10  -2 39835.4 249.323  13
  -2  10   2 41643.4 311.622   9
  -2  10   2 39277.0 305.947   7
   2  10  -2 40092.4 258.811   8
   2  10  -1 9080.91 137.142   5
   2  10  -1 8834.84 146.489   6
  -2  10   1 9145.43 130.874   4
  -2  10   1 9082.26 133.472   6
  -2  10   1 9199.05 210.173   1
  -2  10   1 9357.52 150.838  12
   2  10  -1 9339.24 146.138  12
   2  10  -1 9051.86 126.064   8
   2  10  -1 9258.87 122.522   7
   2  10   0 5482.41 96.0754   4
   2  10   0 5806.06 116.132   6
   2  10   0 5639.75 109.114   5
  -2  10   0 5707.24 103.763   6
  -2  10   0 5618.60 99.3257   4
  -2  10   0 5731.85 164.828   1
  -2  10   0 5386.11 115.921  12
  -2  10   0 5470.94 113.444   9
   2  10   0 5455.78 101.448   8
   2  10   0 5596.44 99.3379   7
   2  10   0 5501.52 114.826   9
   2  10   1 9040.02 127.904   4
   2  10   1 8690.75 142.933   6
  -2  10  -1 9007.42 127.148   6
  -2  10  -1 8825.50 204.350   1
  -2  10  -1 8890.34 117.825   4
   2  10   1 9336.11 150.022  12
   2  10   1 8986.62 145.477   9
   2  10   1 9075.47 130.150   7
  -2  10  -1 9072.79 141.129   7
  -2  10  -1 9085.65 142.100   9
   2  10   2 40221.1 277.541   4
  -2  10  -2 39555.5 293.613   7
   2  10   2 38911.9 298.226   6
  -2  10  -2 40404.3 264.285   6
  -2  10  -2 40013.8 435.373   1
  -2  10  -2 39847.2 307.259  12
   2  10   2 38110.5 306.434  12
   2  10   2 40872.4 300.215   9
  -2  10  -2 39858.2 291.680   9
   2  10   2 39802.0 278.910   7
   2  10   3 3297.07 84.8464   4
  -2  10  -3 3255.79 87.0965   7
  -2  10  -3 3323.58 77.8174   6
  -2  10  -3 3451.05 133.889   1
  -2  10  -3 3280.54 73.4557   3
  -2  10  -3 3359.58 92.0062  12
   2  10   3 3347.81 93.3049  12
   2  10   3 3227.84 87.8960   9
  -2  10  -3 3315.60 86.1707   9
   2  10   3 3228.65 84.9317   7
   2  10   3 3423.26 76.2896  10
   2  10   4 12230.6 165.052   4
   2  10   4 11938.0 168.467   6
  -2  10  -4 12562.1 167.066   7
  -2  10  -4 12279.4 144.568   6
  -2  10  -4 12268.1 145.174   3
  -2  10  -4 12473.5 256.338   1
  -2  10  -4 12408.9 168.769  12
   2  10   4 12006.0 170.676  12
   2  10   4 11840.0 160.682   9
  -2  10  -4 12234.7 157.898   9
   2  10   4 11824.5 146.667  10
   2  10   4 11993.2 164.410   7
  -2  10  -5 83690.0 432.508   7
   2  10   5 85861.1 455.104   6
  -2  10  -5 84532.6 392.817   3
  -2  10  -5 84558.7 376.123  13
  -2  10  -5 84791.7 428.914  12
   2  10   5 84934.0 454.030  12
  -2  10  -5 83544.2 398.754   9
   2  10   5 84863.7 421.836   9
   2  10   5 86060.7 443.897   7
   2  10   5 83745.1 406.722  10
  -2  10  -6 2579.91 79.1693   7
   2  10   6 2264.51 80.8005   4
   2  10   6 2706.76 85.1502   6
  -2  10  -6 2556.76 75.2763   3
  -2  10  -6 2615.26 73.3839  13
   2  10   6 2593.22 84.7518  12
  -2  10  -6 2680.58 77.3826  12
   2  10   6 2398.32 80.8353   7
   2  10   6 2521.65 77.4519  10
  -2  10  -7 10636.1 137.729   5
   2  10   7 10609.9 167.567   4
   2  10   7 10706.9 165.510   6
  -2  10  -7 10696.6 150.848   7
  -2  10  -7 10763.6 151.041   3
   2  10   7 10496.7 158.562  12
  -2  10  -7 10514.4 148.027  13
   2  10   7 10815.8 158.139  10
   2  10   8 1955.51 77.1329   4
  -2  10  -8 2009.01 66.8628   7
  -2  10  -8 1996.95 63.9275   5
  -2  10  -8 1891.24 70.7127   3
  -2  10  -8 2048.80 70.4947  13
   2  10   8 2219.03 76.8654  10
   2  10   8 2006.23 79.5476   7
  -2  10  -9 4588.82 94.5022   5
   2  10   9 4573.59 109.611   4
  -2  10  -9 4670.09 105.070   3
  -2  10  -9 4430.57 102.749  13
   2  10   9 4817.18 110.870  10
   2  10   9 4834.00 113.512   7
  -2  10 -10 1060.59 47.7638   5
   2  10  10 1000.35 55.8508   4
  -2  10 -10 1064.58 54.4370   3
  -2  10 -10 1042.09 53.3434  13
   2  10  10 946.962 56.0746   7
   2  10  11 1177.20 53.5284   4
  -2  10 -11 1199.54 47.8706   5
  -2  10 -11 1277.32 55.6646   3
  -2  10 -11 1198.67 55.1014  13
   2  10  11 1239.28 59.1030   7
  -2  10 -12 653.492 33.4139   5
   2  10  12 654.042 39.1442   4
  -2  10 -12 697.453 39.8715   3
  -2  10 -12 681.878 41.9706  13
   2  10  12 699.098 42.6743   7
   2 -10 -12 694.774 41.7344   8
   2  10  13 4836.78 75.9264   4
  -2  10 -13 4659.93 67.7425   5
  -2  10 -13 4998.63 83.4832   3
  -2  10 -13 4824.91 84.1285  13
   2  10  13 4830.01 84.4544   7
   2 -10 -13 4788.24 85.9783   8
  -2  10 -14 1482.03 40.0634   3
  -2 -10  14 1379.59 34.7852   3
  -2  10 -14 1506.84 40.5845  13
   2  10  14 1394.14 38.7149   7
   2 -10 -14 1501.96 42.4452   8
   2  11 -12 1005.17 40.2179   6
  -2  11  12 950.669 40.2716   4
   2  11 -12 977.154 43.3494  13
  -2 -11 -11 261.506 28.8674   5
   2  11 -11 326.721 31.9830   6
  -2  11  11 250.344 30.6524   4
   2  11 -11 280.645 31.9479  13
  -2  11  11 256.762 28.0040   7
  -2 -11 -10 6623.09 111.727   5
   2  11 -10 6391.69 117.220   6
  -2  11  10 6617.74 120.898   4
   2  11 -10 6317.67 116.170  13
  -2  11  10 6498.21 113.064   7
   2  11  -9 18216.1 207.601   6
  -2 -11  -9 18559.5 198.505   5
   2  11  -9 18461.6 202.418  13
  -2  11   9 18497.8 203.699   7
   2  11  -9 18097.3 177.728   9
   2  11  -8 1451.72 66.0790   5
  -2 -11  -8 1332.86 61.7731   5
  -2  11   8 1316.83 64.8698   4
   2  11  -8 1160.65 59.0331  13
   2  11  -8 1230.81 56.5998   9
  -2  11   8 1161.67 59.9441   7
   2  11  -7 7837.05 143.762   5
  -2 -11  -7 7943.85 139.447   5
   2  11  -7 7681.21 146.114   6
  -2  11   7 8163.13 148.047   4
   2  11  -7 7866.48 133.691  13
   2  11  -7 7678.67 136.570   9
  -2  11   7 7894.10 144.995   7
  -2 -11  -6 4651.77 107.072   5
   2  11  -6 4456.03 108.667   5
   2  11  -6 4542.73 113.391   6
  -2  11   6 4375.96 104.013  12
   2  11  -6 4439.74 99.2928  13
  -2  11   6 4134.94 104.489   9
   2  11  -6 4370.34 107.491   9
  -2  11   6 4315.31 110.601   7
  -2 -11  -5 1817.65 70.1768   5
   2  11  -5 1937.49 72.3895   5
  -2  11   5 1865.01 73.5985   6
  -2  11   5 1929.59 75.2985   4
  -2  11   5 1870.22 108.336   1
   2  11  -5 1948.42 67.0619  13
   2  11  -5 1908.70 67.3416  12
  -2  11   5 1855.91 72.7591  12
   2  11  -5 1895.57 75.4650   9
  -2  11   5 1814.92 74.8745   9
  -2  11   5 2021.46 78.3019   7
  -2  11   4 70439.6 407.294   6
  -2 -11  -4 67444.2 398.486   5
  -2  11   4 68642.2 405.218   4
   2  11  -4 68778.4 398.421   5
  -2  11   4 68962.8 613.820   1
   2  11  -4 69091.9 361.303  13
   2  11  -4 68051.4 389.716  12
  -2  11   4 68527.7 419.585  12
   2  11  -4 69364.1 423.568   9
  -2  11   4 70506.8 424.856   7
  -2  11   4 68080.3 425.192   9
  -2  11   3 7238.72 130.386   6
   2  11  -3 7278.44 130.798   5
  -2  11   3 7029.10 129.312   4
  -2  11   3 7108.84 197.813   1
   2  11  -3 7113.43 131.670  12
   2  11  -3 7060.07 112.567  13
  -2  11   3 7468.09 140.349  12
  -2  11   3 7210.84 141.441   9
  -2  11   3 6872.24 137.596   7
   2  11  -3 7130.64 110.203   8
  -2  11   2 32616.6 264.499   4
   2  11  -2 33111.0 270.793   5
   2  11  -2 32958.6 292.010   6
  -2  11   2 33014.6 269.426   6
  -2  11   2 33227.2 416.428   1
   2  11  -2 32576.4 284.201  12
  -2  11   2 32725.9 293.204  12
   2  11  -2 32617.7 240.550   8
  -2  11   2 33204.4 289.725   7
  -2  11   2 32225.0 291.294   9
   2  11  -1 486.526 40.8436   5
   2  11  -1 537.654 45.6346   6
  -2  11   1 517.638 39.4849   6
  -2  11   1 524.028 38.6652   4
  -2  11   1 580.827 61.2953   1
  -2  11   1 481.769 45.8026  12
   2  11  -1 501.730 43.9590  12
   2  11  -1 548.364 46.7614   9
   2  11  -1 466.061 33.6661   7
   2  11   0 2080.61 62.5314   4
  -2  11   0 2045.21 68.3859   6
   2  11   0 2016.39 76.7862   6
  -2  11   0 2140.90 107.829   1
  -2  11   0 2090.45 64.3916   4
  -2  11   0 2306.60 81.6266  12
   2  11   0 2204.63 79.0309   9
  -2  11   0 1965.92 76.3378   9
   2  11   0 2094.30 65.3845   7
   2  11   1 474.980 36.0744   4
   2  11   1 490.084 44.4225   6
  -2  11  -1 515.308 38.4112   6
  -2  11  -1 519.592 43.6685   7
  -2  11  -1 513.266 60.3566   1
   2  11   1 530.379 45.6290  12
  -2  11  -1 541.967 43.7522   9
   2  11   1 481.081 37.0392   7
   2  11   1 704.128 48.7014   9
  -2  11  -2 32756.8 282.903   7
   2  11   2 33131.4 285.112   6
   2  11   2 32589.7 260.018   4
  -2  11  -2 32589.8 247.797   6
  -2  11  -2 33245.9 417.471   1
   2  11   2 33379.7 297.915  12
  -2  11  -2 33199.2 293.171  12
   2  11   2 33086.4 264.732   7
  -2  11  -2 32862.8 280.660   9
   2  11   2 33226.2 283.587   9
  -2  11  -3 7319.76 133.414   7
  -2  11  -3 7115.01 116.410   6
   2  11   3 6978.17 127.497   4
   2  11   3 7375.38 136.962   6
  -2  11  -3 7419.05 201.086   1
   2  11   3 7294.27 141.039  12
  -2  11  -3 7135.90 138.398  12
   2  11   3 7084.02 132.288   9
  -2  11  -3 7160.10 129.728   9
   2  11   3 7297.10 128.727   7
  -2  11  -4 66952.9 397.852   7
  -2  11  -4 69036.0 351.358   6
   2  11   4 66673.8 393.412   4
   2  11   4 69129.6 420.336   6
  -2  11  -4 67704.2 333.079   3
   2  11   4 66571.2 416.598  12
  -2  11  -4 66959.6 403.534  12
   2  11   4 65821.9 396.142   9
  -2  11  -4 68121.2 387.384   9
   2  11   4 67638.2 400.773   7
  -2  11  -5 1960.49 71.0722   7
   2  11   5 2022.05 75.6706   4
   2  11   5 2005.91 76.5795   6
  -2  11  -5 1961.40 62.8662   3
  -2  11  -5 1937.41 70.5232  12
   2  11   5 1892.53 75.2033  12
  -2  11  -5 1986.91 67.5416   9
   2  11   5 1953.91 70.5839   9
   2  11   5 1953.01 74.6537   7
   2  11   6 4383.38 110.491   6
  -2  11  -6 4492.68 100.544   7
  -2  11  -6 4635.65 96.1056   3
  -2  11  -6 4588.84 101.648  12
  -2  11  -6 4666.79 92.8530  13
   2  11   6 4599.00 110.149  12
  -2  11  -6 4593.91 93.7555   9
   2  11   6 4746.54 112.219   7
   2  11   7 7611.73 142.249   6
   2  11   7 8181.28 147.845   4
  -2  11  -7 7800.92 128.079   7
  -2  11  -7 7848.91 123.103  13
   2  11   7 8010.12 138.845  12
  -2  11  -7 7778.62 120.476  12
  -2  11  -7 7970.02 128.203   3
  -2  11  -8 1379.10 54.4897   7
   2  11   8 1340.51 66.0133   4
  -2  11  -8 1338.37 58.4647   3
  -2  11  -8 1324.78 55.8371  13
   2  11   9 18377.5 210.933   4
  -2  11  -9 18744.7 192.091   3
  -2  11  -9 17968.9 188.802  13
   2  11   9 19072.9 214.757   7
   2  11  10 6611.29 121.475   4
  -2  11 -10 6464.88 109.472   3
  -2  11 -10 6200.52 108.012  13
   2  11  10 6563.74 121.934   7
   2  11  11 288.618 32.7369   4
  -2  11 -11 292.889 29.9784   3
  -2  11 -11 258.227 29.7022  13
   2 -11 -11 298.406 32.0896   8
   2  11  11 264.466 33.2192   7
   2  11  12 1074.53 42.5696   4
  -2  11 -12 982.093 40.1068   3
  -2  11 -12 1014.43 40.3842  13
   2  11  12 1096.71 44.7866   7
   2 -11 -12 1033.23 42.4620   8
   2  11  13 1060.90 32.5323   4
  -2  11 -13 1102.83 36.0053   3
  -2  11 -13 1140.53 36.2443  13
   2 -11 -13 1141.48 37.9719   8
   2  11  13 1124.02 37.8784   7
   2  12 -12 4437.52 70.6319   5
  -2  12  12 4366.59 67.2844   4
   2  12 -12 4342.08 68.0138  13
   2  12 -11 7633.77 105.803   5
   2  12 -11 7506.23 100.327   6
  -2  12  11 7511.18 106.054   4
   2  12 -11 7411.77 101.906  13
  -2  12  11 7387.15 96.4370   7
  -2 -12 -10 5756.58 91.4718   5
   2  12 -10 5795.37 102.625   5
   2  12 -10 5544.17 98.6733   6
  -2  12  10 5690.48 104.859   4
   2  12 -10 5619.09 97.6847  13
  -2  12  10 5604.63 96.1019   7
  -2 -12  -9 5926.08 103.002   5
   2  12  -9 5762.89 109.612   5
   2  12  -9 5937.28 111.303   6
  -2  12   9 5908.68 114.390   4
   2  12  -9 5705.96 104.401  13
  -2  12   9 5909.72 108.803   7
   2  12  -8 6519.00 122.703   5
  -2 -12  -8 6715.06 117.230   5
   2  12  -8 6737.58 125.608   6
  -2  12   8 6967.16 130.386   4
   2  12  -8 6533.06 114.320  13
   2  12  -8 6472.17 112.032   9
  -2  12   8 6738.47 125.261   7
   2  12  -7 20042.2 214.622   5
   2  12  -7 19747.7 221.342   6
   2  12  -7 19539.2 198.003  13
   2  12  -7 19751.5 207.960   9
  -2  12   7 19844.3 222.724   7
   2  12  -6 1720.05 70.4306   5
   2  12  -6 1809.79 73.4852   6
  -2 -12  -6 1628.17 65.7506   5
  -2  12   6 1578.35 64.8000  12
   2  12  -6 1611.93 61.3303  13
   2  12  -6 1601.41 67.4003   9
  -2  12   6 1760.81 70.7916   9
  -2  12   6 1838.53 74.7271   7
  -2  12   5 1986.91 75.9701   4
   2  12  -5 1890.73 73.0743   5
  -2 -12  -5 1777.20 68.8282   5
   2  12  -5 1845.28 78.2035   6
   2  12  -5 1966.96 65.1889  13
  -2  12   5 1827.30 73.3927  12
   2  12  -5 2075.22 69.7141  12
   2  12  -5 2036.08 76.7893   9
  -2  12   5 1864.10 73.5383   9
  -2  12   5 2094.19 79.5482   7
  -2  12   4 16184.4 197.765   6
  -2 -12  -4 15675.9 190.423   5
   2  12  -4 15375.4 193.501   5
  -2  12   4 15682.9 197.826   4
   2  12  -4 15689.7 167.596  13
   2  12  -4 15628.5 191.470  12
  -2  12   4 14988.4 199.023  12
   2  12  -4 15337.0 204.797   9
  -2  12   4 15601.2 206.779   9
  -2  12   4 16069.5 207.076   7
  -2  12   3 6673.10 127.027   6
  -2  12   3 6714.74 127.014   4
   2  12  -3 6816.74 128.597   5
   2  12  -3 6565.26 128.245  12
  -2  12   3 6913.77 138.854  12
  -2  12   3 6443.96 136.225   9
  -2  12   3 6452.57 134.207   7
   2  12  -2 2164.97 74.7881   5
   2  12  -2 2129.10 79.1621   6
  -2  12   2 2046.60 73.0808   6
  -2  12   2 2032.95 111.567   1
  -2  12   2 2015.92 70.2209   4
   2  12  -2 2024.41 77.6641  12
  -2  12   2 1943.12 78.6394  12
   2  12  -2 2014.55 79.9082   9
  -2  12   2 2084.39 81.1435   9
  -2  12   2 2044.31 77.3199   7
  -2  12   1 7802.77 134.191   6
   2  12  -1 7540.58 144.689   6
  -2  12   1 7645.60 126.019   4
  -2  12   1 8030.19 210.607   1
   2  12  -1 7659.27 144.280  12
  -2  12   1 7785.51 151.075  12
   2  12  -1 7279.33 145.141   9
   2  12  -1 7654.95 118.340   7
   2  12   0 9157.69 127.841   4
   2  12   0 8822.81 156.029   6
  -2  12   0 8987.19 154.074   7
  -2  12   0 8815.78 139.765   6
  -2  12   0 8976.30 129.525   4
  -2  12   0 9570.11 229.975   1
  -2  12   0 8758.37 162.388  12
   2  12   0 8798.32 132.528   7
  -2  12   0 8256.07 152.493   9
   2  12   0 9283.75 160.939   9
   2  12   1 7788.03 124.439   4
  -2  12  -1 7757.16 141.348   7
  -2  12  -1 7768.62 128.159   6
   2  12   1 7883.12 148.133   6
   2  12   1 7630.84 149.443  12
   2  12   1 8090.52 147.095   9
  -2  12  -1 7963.56 145.085   9
   2  12   1 7867.00 129.385   7
   2  12   2 1993.84 68.4764   4
  -2  12  -2 2056.40 77.2126   7
  -2  12  -2 2102.55 68.2275   6
   2  12   2 2043.75 78.3469   6
  -2  12  -2 2063.17 80.1478  12
   2  12   2 2093.54 80.9915  12
   2  12   2 2027.17 69.8155   7
  -2  12  -2 2216.94 78.4566   9
   2  12   2 2092.19 78.3019   9
   2  12   3 6704.69 125.192   4
  -2  12  -3 6674.96 114.393   6
   2  12   3 6634.33 135.751   6
  -2  12  -3 6951.79 131.839   7
  -2  12  -3 6645.37 134.651  12
   2  12   3 6544.43 137.594  12
   2  12   3 6810.24 132.811   9
  -2  12  -3 6730.54 129.340   9
   2  12   3 6569.93 125.625   7
   2  12   4 16390.3 196.494   4
  -2  12  -4 15717.3 193.300   7
   2  12   4 16188.3 209.367   6
  -2  12  -4 15957.6 169.131   6
  -2  12  -4 16064.7 200.495  12
   2  12   4 15712.6 207.052  12
   2  12   4 16304.8 197.509   7
   2  12   4 15204.2 195.714   9
  -2  12  -4 15744.0 191.999   9
   2  12   5 1942.12 73.4710   4
  -2  12  -5 1930.47 69.7601   7
   2  12   5 1747.14 73.7773   6
   2  12   5 1815.27 74.3168  12
  -2  12  -5 1870.76 69.0991  12
   2  12   5 1900.04 72.8273   7
   2  12   5 1950.41 71.5188   9
  -2  12  -5 1995.80 67.6788   9
   2  12   6 1505.73 67.4919   6
   2  12   6 1498.76 67.6539   4
  -2  12  -6 1642.02 62.4469   7
  -2  12  -6 1584.92 55.0999   3
   2  12   6 1477.44 65.5303  12
  -2  12  -6 1600.87 62.2129  12
  -2  12  -6 1380.18 52.0734   9
   2  12   6 1617.13 68.2449   7
   2  12   7 20020.5 219.031   6
  -2  12  -7 20221.7 185.067   3
   2  12   7 19887.0 212.781  12
   2  12   8 6631.90 125.506   4
  -2  12  -8 6539.88 105.806   3
  -2  12  -8 6307.20 101.334  13
   2  12   9 6213.09 115.778   4
  -2  12  -9 6078.98 98.4638   3
  -2  12  -9 6000.80 96.3646  13
   2  12   9 6057.76 116.044   7
   2  12  10 5814.50 104.435   4
  -2  12 -10 5734.84 90.4980   3
  -2  12 -10 5551.19 88.1071  13
   2  12  10 5804.61 107.360   7
   2 -12 -10 5591.14 96.0569   8
   2  12  11 7484.75 106.635   4
  -2  12 -11 7696.84 94.5488   3
  -2  12 -11 7612.42 94.5465  13
   2 -12 -11 7612.47 101.721   8
   2  12  11 7650.94 110.381   7
   2  12  12 4616.04 69.5386   4
  -2  12 -12 4275.79 60.4726   3
  -2  12 -12 4119.85 58.5690  13
   2 -12 -12 4454.27 67.1931   8
   2  12  12 4561.73 73.4377   7
  -2  13  11 5871.35 80.6916   4
   2  13 -11 5735.16 71.0599  13
   2  13 -10 6964.75 96.4985   5
   2  13 -10 6902.85 93.4449   6
  -2  13  10 6786.92 99.4693   4
   2  13 -10 6618.75 88.4990  13
  -2  13  10 6561.99 92.2893   7
   2  13  -9 389.411 31.9014   5
   2  13  -9 392.403 32.6118   6
  -2  13   9 459.803 36.6828   4
   2  13  -9 358.687 29.0717  13
  -2  13   9 387.636 32.4046   7
  -2 -13  -8 657.934 37.0150   5
   2  13  -8 667.246 42.0810   5
   2  13  -8 683.493 43.2427   6
  -2  13   8 581.426 42.6761   4
   2  13  -8 743.704 39.1827  13
  -2  13   8 655.287 42.5490   7
   2  13  -8 696.074 38.1449   9
  -2 -13  -7 6658.12 111.042   5
   2  13  -7 6466.58 115.167   5
   2  13  -7 6593.51 119.898   6
   2  13  -7 6299.94 102.042  13
   2  13  -7 6323.01 110.890   9
  -2  13   7 6159.14 119.411   7
  -2 -13  -6 3844.10 90.6779   5
   2  13  -6 3880.94 98.0568   6
   2  13  -6 3943.81 94.3313   5
  -2  13   6 3773.90 97.9800   4
   2  13  -6 3890.56 81.7503  13
  -2  13   6 3660.04 90.8242  12
  -2  13   6 3684.79 97.7367   7
   2  13  -6 3814.00 94.2278   9
  -2 -13  -5 4461.57 98.8990   5
   2  13  -5 4535.74 102.624   5
   2  13  -5 4573.33 109.215   6
  -2  13   5 4510.94 105.394   4
   2  13  -5 4426.01 94.4222  12
  -2  13   5 4166.86 102.470  12
  -2  13   5 4536.89 109.784   7
   2  13  -5 4302.37 105.708   9
  -2  13   5 4305.38 105.749   9
  -2  13   4 1294.13 61.6736   6
  -2 -13  -4 1276.24 59.0844   5
  -2  13   4 1325.25 60.8858   4
   2  13  -4 1244.39 57.7045  12
  -2  13   4 1265.57 64.4234  12
  -2  13   4 1417.95 67.2034   7
   2  13  -4 1290.72 64.2246   9
  -2  13   4 1266.05 64.7503   9
  -2  13   3 24714.0 240.294   6
  -2 -13  -3 24164.9 232.270   5
  -2  13   3 24822.2 233.623   4
   2  13  -3 24907.4 247.621  12
  -2  13   3 24605.1 255.876  12
  -2  13   3 25077.1 260.609   9
  -2  13   3 24491.2 255.790   7
  -2  13   2 21562.4 220.469   6
  -2  13   2 21707.7 212.947   4
  -2  13   2 21910.7 246.345  12
   2  13  -2 21787.8 239.574  12
   2  13  -2 21131.6 241.098   9
  -2  13   2 21502.7 244.718   9
   2  13  -1 2325.08 83.6900   6
  -2  13   1 2242.61 73.5453   6
  -2  13   1 2260.26 69.8575   4
  -2  13   1 2210.89 86.0897  12
   2  13  -1 2288.73 84.0198  12
   2  13  -1 2428.24 86.8758   9
  -2  13   0 23870.2 226.236   6
   2  13   0 23582.8 255.704   6
  -2  13   0 24527.8 249.945   7
  -2  13   0 23337.7 257.628  12
  -2  13   0 22535.6 245.575   9
   2  13   0 23859.4 213.553   7
   2  13   0 23497.3 254.051   9
  -2  13  -1 2415.91 73.8190   6
   2  13   1 2418.24 69.9525   4
  -2  13  -1 2409.39 84.6269   7
   2  13   1 2275.18 84.1064   6
   2  13   1 2209.63 85.9744  12
   2  13   1 2336.26 84.7275   9
  -2  13  -1 2310.73 82.6326   9
   2  13   1 2386.65 73.1053   7
   2  13   2 21646.0 208.004   4
  -2  13  -2 21542.2 205.364   6
  -2  13  -2 21606.7 232.794   7
   2  13   2 21637.0 240.124   6
   2  13   2 21303.8 244.558  12
  -2  13  -2 21394.6 243.121  12
   2  13   2 21532.4 216.940   7
   2  13   2 20883.6 235.447   9
  -2  13  -2 21438.1 232.076   9
  -2  13  -3 24722.4 242.962   7
   2  13   3 25074.5 258.336   6
   2  13   3 24134.6 228.093   4
  -2  13  -3 24092.3 208.912   6
  -2  13  -3 24578.0 251.323  12
   2  13   3 25182.3 263.832  12
   2  13   3 25048.6 248.732   9
  -2  13  -3 24816.1 240.789   9
   2  13   3 24463.8 233.331   7
  -2  13  -4 1249.09 59.3577   7
   2  13   4 1244.58 60.4797   4
   2  13   4 1346.08 65.7489   6
   2  13   4 1380.96 67.7914  12
  -2  13  -4 1203.36 59.8970  12
  -2  13  -4 1277.76 57.9610   9
   2  13   4 1319.38 61.8343   9
   2  13   4 1229.13 58.8677   7
   2  13   5 4433.62 108.249   6
   2  13   5 4106.06 100.889   4
  -2  13  -5 4280.65 95.2986   7
  -2  13  -5 4328.10 100.200  12
   2  13   5 4252.21 106.160  12
   2  13   5 4321.38 99.0855   9
  -2  13  -5 4331.30 92.7743   9
   2  13   5 4446.47 103.138   7
   2  13   6 4005.03 99.5935   6
   2  13   6 3948.38 98.3137   4
  -2  13  -6 3993.86 87.1013   7
   2  13   6 4030.12 99.0849  12
  -2  13  -6 3958.77 87.1679  12
   2  13   6 3950.88 96.9566   7
   2  13   7 6272.14 113.081  12
   2  13   7 6386.03 118.872   7
   2  13   8 635.800 42.6604   4
   2  13   9 478.560 36.4899   4
   2  13  10 6776.93 100.312   4
   2  13  10 6907.36 100.429   7
   2  13  11 6014.14 80.7640   4
   2  13  11 6059.00 82.6529   7
  -2  14  10 715.572 32.5086   4
  -2  14   9 3135.97 65.3668   4
  -2  14   9 3089.29 62.3999   7
   2  14  -9 2949.61 59.2480   6
   2  14  -8 4745.79 81.6683   5
   2  14  -8 4751.03 83.1058   6
   2  14  -8 4589.56 70.6333   9
  -2  14   8 4748.53 86.1423   7
  -2  14   7 2671.04 72.5551   4
   2  14  -7 2604.57 69.6706   6
   2  14  -7 2649.10 65.5013   9
  -2  14   7 2532.00 72.2566   7
   2  14  -6 11799.1 152.335   6
  -2  14   6 11931.4 153.475   4
  -2  14   6 12000.5 145.318  12
   2  14  -6 11927.6 149.717   9
  -2 -14  -5 991.004 45.8639   5
   2  14  -5 992.533 51.4847   6
  -2  14   5 979.817 49.7332   4
  -2  14   5 929.202 49.2720  12
   2  14  -5 1088.98 52.5232   9
  -2  14   5 938.936 50.9994   9
  -2  14   5 975.971 53.3362   7
  -2 -14  -4 2496.46 70.8922   5
   2  14  -4 2449.13 78.6745   6
  -2  14   4 2475.11 72.9787   4
  -2  14   4 2449.49 78.6163  12
   2  14  -4 2513.21 72.4280  12
   2  14  -4 2464.59 79.7343   9
  -2  14   4 2463.02 80.1330   7
  -2  14   4 2553.92 81.2851   9
  -2  14   3 30713.7 249.587   6
  -2 -14  -3 31119.4 243.614   5
  -2  14   3 29920.7 239.339   4
   2  14  -3 30410.3 257.924  12
  -2  14   3 30500.9 271.986  12
  -2  14   3 29350.7 262.683   9
  -2  14   2 12900.7 162.930   6
  -2 -14  -2 13392.9 164.219   5
  -2  14   2 13230.6 155.170   4
   2  14  -2 13471.0 181.327  12
  -2  14   2 13389.7 185.729  12
   2  14  -2 12913.7 180.097   9
  -2  14   2 13171.2 183.077   9
  -2  14   1 4002.81 91.8248   6
  -2  14   1 4066.25 103.638   7
   2  14  -1 3891.54 101.717   6
  -2  14   1 4064.83 107.944  12
   2  14  -1 4057.16 104.917  12
   2  14  -1 3995.01 105.184   9
   2  14   0 392.198 42.0482   6
  -2  14   0 426.698 36.1454   6
  -2  14   0 422.757 43.3877   7
  -2  14   0 510.603 48.9433  12
   2  14   0 460.175 46.0890   9
  -2  14   0 413.565 43.7352   9
   2  14   1 4251.77 106.445   6
  -2  14  -1 4165.50 100.316   7
  -2  14  -1 4095.85 88.7818   6
   2  14   1 4025.63 106.556  12
   2  14   1 4206.91 105.358   9
  -2  14  -1 4120.62 103.656   9
   2  14   1 3958.05 86.9162   7
   2  14   2 13220.2 152.353   4
  -2  14  -2 13270.9 174.058   7
   2  14   2 13365.4 183.694   6
  -2  14  -2 13361.9 150.635   6
   2  14   2 13195.3 187.666  12
  -2  14  -2 12893.4 182.980  12
   2  14   2 13171.7 178.032   9
   2  14   2 13283.7 158.421   7
  -2  14  -2 13634.0 178.122   9
  -2  14  -3 30678.6 253.329   7
   2  14   3 30481.8 236.525   4
   2  14   3 31304.5 275.676   6
   2  14   3 30620.7 277.883  12
  -2  14  -3 30313.0 264.069  12
   2  14   3 30633.9 261.918   9
  -2  14  -3 30126.6 252.362   9
   2  14   3 30126.8 243.432   7
  -2  14  -4 2486.58 71.6584   7
   2  14   4 2503.19 79.7737   6
   2  14   4 2351.20 70.5628   4
   2  14   4 2505.27 81.8601  12
  -2  14  -4 2515.35 76.6477  12
   2  14   4 2404.08 72.3181   7
   2  14   4 2318.99 72.7871   9
  -2  14  -4 2455.14 70.9220   9
   2  14   5 1043.75 54.2169   6
  -2  14  -5 1010.27 45.3898   7
   2  14   5 1074.14 50.7141   4
   2  14   5 993.288 52.9585  12
  -2  14  -5 1013.58 48.6256  12
   2  14   5 1024.82 48.6505   9
  -2  14  -5 1010.20 44.4311   9
   2  14   5 1078.35 51.3541   7
   2  14   6 11991.4 150.263   4
   2  14   6 12242.6 155.813   6
   2  14   6 11844.7 152.255  12
   2  14   6 12003.0 152.734   7
   2  14   7 2814.38 72.3333   4
   2  14   7 2696.16 68.2354  12
   2  14   7 2656.27 71.5681   7
   2  14   8 4738.06 88.1979   7
   2  14   9 2956.81 63.7440   4
   2  14  10 708.891 32.3648   4
  -2  15   8 4865.41 71.8346   4
  -2  15   8 4686.74 70.3262   7
  -2  15   7 111.758 21.9877   4
  -2  15   7 126.691 22.0881   7
   2  15  -7 116.653 20.2671   6
   2  15  -7 98.5459 16.5784   9
   2  15  -6 5368.02 88.7556   6
  -2  15   6 5474.87 93.6980   7
  -2  15   6 5464.19 87.9895   4
  -2  15   6 5401.99 83.7679  12
   2  15  -6 5329.74 85.2872   9
  -2  15   5 757.938 42.3849   7
   2  15  -5 778.566 41.5632   6
  -2  15   5 766.478 38.2544   4
  -2  15   5 790.432 41.1921  12
   2  15  -5 816.616 41.2443   9
  -2  15   4 3083.40 79.5754   7
   2  15  -4 3082.99 77.1101   6
  -2  15   4 3125.85 70.4783   4
   2  15  -4 3010.17 68.3385  12
  -2  15   4 3027.74 77.6984  12
   2  15  -3 903.122 48.3829   6
  -2  15   3 973.295 41.6483   4
  -2  15   3 908.819 49.3330  12
   2  15  -3 904.659 45.1139  12
  -2  15   3 917.838 50.1034   9
  -2 -15  -2 5981.07 97.0412   5
  -2  15   2 5170.66 105.443   7
   2  15  -2 5837.39 109.027  12
  -2  15   2 5932.84 115.410  12
   2  15  -2 5401.42 110.017   9
  -2  15   2 5829.71 111.955   9
  -2  15   1 4988.26 91.2949   6
  -2 -15  -1 5111.30 92.4765   5
  -2  15   1 5185.85 103.729   7
   2  15  -1 5204.99 107.285  12
  -2  15   1 4997.81 107.903  12
   2  15  -1 5227.55 109.623   9
   2  15   0 53.0096 28.4170   6
  -2  15   0 46.5240 20.3868   6
  -2  15   0 50.2746 26.9508   7
  -2  15   0 25.1596 29.0354  12
   2  15   0 28.8165 28.1711  12
   2  15   0 44.6810 24.5346   9
  -2  15   0 57.3818 27.5424   9
  -2  15  -1 5259.53 101.774   7
  -2  15  -1 650.597 33.6827   6
   2  15   1 5170.02 107.674   6
   2  15   1 4293.55 101.113  12
  -2  15  -1 5126.78 104.637   9
   2  15   1 5182.92 106.645   9
   2  15   2 5735.57 111.630   6
  -2  15  -2 5773.22 103.713   7
   2  15   2 5898.44 116.807  12
  -2  15  -2 5500.12 110.264  12
   2  15   2 5917.60 111.427   9
  -2  15  -2 5648.16 106.427   9
   2  15   2 5639.13 92.1019   7
   2  15   3 968.100 49.5505   6
  -2  15  -3 977.321 44.2475   7
   2  15   3 966.310 40.2543   4
   2  15   3 965.742 50.6459  12
  -2  15  -3 945.541 48.2251  12
   2  15   3 1001.78 48.2956   9
  -2  15  -3 965.252 45.4615   9
   2  15   3 962.809 42.5620   7
   2  15   4 3022.08 78.1939   6
   2  15   4 3066.47 68.4098   4
  -2  15  -4 2950.44 67.0300   7
  -2  15  -4 2934.21 72.1100  12
   2  15   4 2837.19 78.6226  12
   2  15   4 3015.48 70.8698   7
  -2  15  -4 2865.66 66.0837   9
   2  15   4 2959.91 72.0610   9
   2  15   5 751.985 42.8330   6
   2  15   5 835.724 39.2970   4
   2  15   5 816.066 42.9706  12
  -2  15  -5 791.725 37.3315  12
   2  15   5 827.794 37.8782   9
   2  15   5 771.839 38.2784   7
   2  15   6 5684.73 89.0369   4
   2  15   6 5580.37 90.6158  12
   2  15   7 103.153 20.2886   4
   2  15   7 112.158 17.3560  12
   2  15   7 118.137 20.5722   7
   2  15   8 4760.23 71.1258   4
   2  15   8 4713.63 70.2589   7
  -2  16   6 2502.13 53.7049   7
   2  16  -6 2413.85 46.9475   6
  -2  16   5 572.425 31.2880   7
   2  16  -5 560.340 29.6890   6
  -2  16   5 503.988 23.6566   4
  -2  16   5 522.567 26.8322  12
   2  16  -5 562.140 28.8943   9
   2  16  -4 383.265 28.2657   6
  -2  16   4 340.394 20.1394   4
  -2  16   4 388.386 28.4306  12
   2  16  -4 445.450 30.0000   9
   2  16  -3 3267.01 70.1106   6
   2  16  -3 3222.07 63.4938  12
  -2  16   3 3094.00 70.5392  12
   2  16  -3 3075.87 70.1215   9
  -2  16   2 4517.86 84.2037   7
  -2  16   2 4447.07 87.5050  12
   2  16  -2 4445.01 82.3155  12
  -2  16   2 4555.01 87.9021   9
  -2  16   1 2025.25 58.5597   7
  -2  16   1 2049.82 62.8315  12
   2  16  -1 2064.81 60.0754  12
   2  16  -1 2082.41 62.1035   9
   2  16   0 26.7830 22.8248   6
  -2  16   0 20.6339 18.9952   7
  -2  16   0 31.3179 24.0905  12
   2  16   0 21.6481 23.4095  12
   2  16   0 18.2949 22.9731   9
  -2  16   0 51.3869 22.9260   9
  -2  16  -1 2053.84 56.2403   7
   2  16   1 2165.24 62.2974   6
  -2  16  -1 1965.39 60.4545  12
   2  16   1 2049.17 61.6710   9
  -2  16  -1 2088.96 59.6156   9
  -2  16  -2 4463.99 77.1230   7
   2  16   2 4749.42 88.0425   6
   2  16   2 4624.12 89.9952  12
  -2  16  -2 4654.86 86.8459  12
   2  16   2 4638.68 85.4121   9
  -2  16  -2 4507.61 81.3515   9
   2  16   3 3180.62 71.0909   6
   2  16   3 2957.54 53.5940   7
  -2  16  -3 2984.04 57.3487   7
  -2  16  -3 3109.69 67.1954  12
   2  16   3 3064.69 72.1570  12
   2  16   3 3073.71 66.2749   9
  -2  16  -3 2969.39 62.2882   9
   2  16   4 342.385 22.1395   7
  -2  16  -4 393.608 25.3785  12
   2  16   4 365.807 28.9695  12
   2  16   4 380.570 25.6049   9
   2  16   5 533.722 24.5684   7
   2  16   5 502.138 23.0205   4
   2  16   5 540.895 29.9754  12
  -2  17   3 1138.66 35.0230   7
   2  17  -3 1086.71 33.8961   6
  -2  17   3 1110.15 35.9546  12
   2  17  -3 1093.82 35.3983   9
  -2  17   2 931.063 32.0457   7
   2  17  -2 1023.13 34.7183   6
  -2  17   2 916.994 35.8269  12
   2  17  -1 3469.50 61.2156   6
  -2  17   1 3514.28 57.7318   7
  -2  17   1 3737.47 65.4429  12
   2  17  -1 3454.17 58.4641  12
   2  17  -1 3704.39 65.4560   9
   2  17   0 5621.78 77.0948  12
   2  17   0 5762.20 79.7648   9
  -2  17  -1 3837.52 65.0167  12
   2  17   1 3712.07 62.7423   9
   2  17   2 928.885 35.7535   6
   2  17   2 887.784 36.6743  12
  -2  17  -2 956.682 32.5091  12
   2  17   2 907.554 32.0478   9
   2  17   3 1082.13 37.0285  12
  -3   0   0 100.802 15.7082   1
  -3   0  -1 136083. 406.118   1
  -3   0   1 134076. 384.599   1
  -3   0  -2 80092.5 329.423   1
   3   0   2 79508.3 338.234   2
   3   0   3 50012.7 288.426   1
   3   0   3 49257.9 263.475   2
   3   0   4 29528.9 202.005   2
   3   0   4 29887.3 245.421   1
  -3   0   5 173711. 616.443   1
   3   0   5 172351. 493.839   2
   3   0   5 174051. 646.107   1
   3   0   6 8240.30 154.806   1
  -3   0   6 8015.41 145.635   1
  -3   0  -6 8287.14 107.431  11
   3   0  -6 8460.12 107.540   8
  -3   0  -7 1922.13 55.6377   5
   3   0   7 1916.94 83.7326   1
  -3   0  -7 1862.08 57.5327  11
  -3   0  -8 19463.3 182.397   5
  -3   0   8 19578.4 267.781   1
  -3   0  -8 19516.5 164.918   3
   3   0   8 19390.6 276.084   1
  -3   0  -8 19213.6 186.775  11
   3   0   8 19388.5 173.746  10
  -3   0  -9 33299.6 258.310   5
  -3   0   9 34231.9 382.662   1
   3   0   9 34196.1 390.243   1
  -3   0  -9 33472.1 228.853   3
  -3   0  -9 33464.3 260.480  11
   3   0  -9 33614.1 258.688   8
   3   0   9 33346.2 238.911  10
   3   0 -10 25500.2 213.269   5
  -3   0 -10 26574.6 243.173   5
   3   0  10 26672.7 369.640   1
  -3   0 -10 25992.4 211.536   3
  -3   0 -10 27117.5 249.185  11
   3   0 -10 25830.6 239.444   8
   3   0  10 25748.1 220.669  10
   3   0 -11 253.579 31.9664   5
   3   0  11 316.843 56.5630   1
  -3   0  11 221.319 50.0200   1
  -3   0 -11 276.101 40.4442  11
   3   0 -11 204.330 35.4264   8
   3   0  11 247.764 32.5969  10
  -3   0 -12 386.560 42.4153   5
   3   0 -12 399.168 36.8096   5
  -3   0 -12 331.847 43.6950  11
   3   0 -12 411.699 42.2434   8
   3   0  12 425.861 40.9896   7
   3   0  12 352.193 35.1662  10
  -3   0  13 17.1672 30.3837   3
   3   0 -13 23.1969 24.8044   5
   3   0  13 44.6784 27.0660   7
   3   0 -13 16.9032 28.5088   8
  -3   0 -13 9.24360 32.9924  11
  -3   0  14 59.7001 27.8995   3
   3   0  14 17.1465 22.8842   7
  -3   0 -14 34.4200 30.9915  11
  -3   0  15 8796.08 119.959   3
  -3   0  15 9123.43 137.087  11
  -3   0 -15 9200.97 136.515  11
   3   0 -15 8724.39 122.908   8
  -3   0  16 15438.1 133.017   3
  -3   0  16 15266.9 152.958  11
   3   0 -16 15301.5 134.509   8
  -3   0 -16 15307.4 154.054  11
  -3   0  17 342.137 25.1141  11
  -3   0 -17 364.567 25.8765  11
  -3  -1 -17 1173.97 38.7561   5
  -3   1  17 1263.87 39.1222  11
  -3  -1 -17 1208.17 38.2821  11
  -3  -1 -16 573.783 36.0395   5
  -3   1  16 609.282 27.6104   3
  -3   1  16 561.916 35.2896  11
  -3  -1 -16 622.169 37.7646  11
   3   1 -16 630.009 28.8177   8
  -3  -1 -15 2695.53 77.6349   5
   3   1 -15 2909.85 69.2047   5
  -3   1  15 2828.73 66.9292   3
  -3   1  15 2929.15 80.3145  11
  -3  -1 -15 2812.08 78.9263  11
   3   1 -15 2832.09 69.4844   8
  -3   1  14 21075.6 198.253   3
   3   1 -14 21573.6 203.032   5
   3  -1  14 21088.2 196.301   7
  -3  -1 -14 21392.3 225.273  11
   3   1 -14 21086.3 204.061   8
  -3   1  13 12211.1 160.467   3
   3   1 -13 11691.2 157.941   5
  -3  -1 -13 12113.8 178.211  11
   3  -1  13 12432.7 163.136   7
   3   1 -13 12057.0 165.836   8
   3   1 -13 11878.5 169.694  11
   3   1 -12 38883.2 288.211   5
  -3   1  12 37840.5 287.905   3
  -3  -1 -12 39145.1 315.201  11
   3  -1  12 38657.6 292.468   7
   3   1 -12 37948.7 298.521   8
   3   1 -12 37225.0 297.899  11
   3   1 -11 60152.3 351.265   5
  -3   1  11 61907.6 601.613   1
   3  -1  11 59946.6 591.045   1
  -3  -1 -11 61345.6 385.162  11
   3   1 -11 61096.0 368.652   8
   3   1 -10 30136.0 238.937   5
  -3   1  10 30738.0 395.261   1
  -3  -1 -10 30432.9 260.891  11
   3   1 -10 30861.9 253.581  11
   3   1 -10 30672.8 254.184   8
   3  -1  10 30108.7 230.573  10
  -3  -1  -9 41676.3 292.035   5
   3   1  -9 42301.5 265.331   5
  -3   1   9 41639.8 431.181   1
   3  -1   9 43223.5 450.304   1
   3   1  -9 42296.2 263.354  13
  -3  -1  -9 42172.1 292.313  11
   3   1  -9 43879.8 289.326   8
   3   1  -9 42225.5 282.543  11
   3  -1   9 42425.2 264.671  10
  -3  -1  -8 59620.9 325.639   5
   3   1  -8 59603.4 295.380   5
   3  -1   8 60326.4 491.426   1
  -3   1   8 59732.7 481.454   1
  -3  -1  -8 61349.3 327.200  11
   3   1  -8 60716.0 297.519  13
   3  -1   8 60738.0 301.267  10
   3   1  -8 60760.7 321.234   8
  -3  -1  -7 17919.1 166.754   5
  -3   1   7 18333.4 246.891   1
   3  -1   7 17285.4 250.964   1
  -3  -1  -7 17461.5 167.111  11
   3   1  -7 18496.2 155.958  13
   3   1  -7 17929.2 166.852   8
   3   1  -7 18264.5 163.345  11
  -3   1   6 102993. 541.189   1
  -3  -1  -6 102450. 370.557  11
   3   1  -6 102181. 358.750  11
  -3   1   5 10512.7 161.709   1
   3  -1   5 10804.6 102.974   2
   3  -1   5 10610.9 166.424   1
  -3   1   4 6431.14 115.599   1
   3  -1   4 6618.00 86.0752   2
  -3   1   3 79199.6 374.667   1
   3  -1   3 79543.2 307.936   2
  -3   1   2 6905.07 104.649   1
   3  -1   2 6637.39 92.8624   2
  -3  -1  -1 91.5694 13.0191   1
  -3   1   1 114.623 20.0382   1
   3   1   0 865.292 26.8149   1
  -3  -1   0 821.920 26.3698   1
  -3   1  -1 45.2201 17.5459   1
   3   1   1 43.9474 10.8138   1
   3   1   1 63.4085 20.2856   2
   3   1   2 6593.43 87.2547   1
  -3   1  -2 6650.25 104.618   1
   3   1   2 6825.41 107.176   2
  -3   1  -3 78170.2 381.296   1
   3   1   3 77776.7 327.824   1
  -3  -1   3 77612.9 307.731   1
   3   1   3 77540.0 362.119   2
   3   1   4 6529.19 106.390   2
  -3  -1   4 6409.48 101.716   1
   3   1   4 6694.08 111.327   1
   3   1   5 10629.3 139.581   2
   3   1   5 10744.9 154.669   1
  -3  -1   5 10711.4 145.314   1
   3   1   6 104364. 527.065   1
   3  -1  -6 102326. 373.800   8
   3   1   7 17924.3 239.734   1
  -3   1  -7 17318.6 152.752   3
  -3  -1   7 17267.6 219.200   1
  -3   1  -7 17350.8 158.642   5
   3  -1  -7 18556.8 169.860   8
   3   1   7 17760.6 160.920  10
   3  -1  -7 18527.3 164.827  11
  -3  -1   8 57027.7 430.783   1
  -3   1  -8 59892.1 301.404   3
   3   1   8 60303.0 471.180   1
  -3   1  -8 59544.1 315.721   5
   3   1   8 59760.1 310.441  10
   3  -1  -8 55514.2 318.028   8
   3  -1  -8 60864.3 318.669  11
  -3   1  -9 42739.1 289.723   5
   3   1   9 41046.0 424.417   1
  -3   1  -9 41700.6 266.599   3
   3   1   9 42307.4 276.713  10
   3  -1  -9 41733.6 282.776  11
  -3   1 -10 29817.7 256.192   5
  -3  -1  10 30590.0 381.097   1
  -3   1 -10 29803.4 236.831   3
   3   1  10 29893.9 388.544   1
  -3   1 -10 25616.2 242.607  11
   3  -1 -10 25657.2 241.958   8
   3  -1 -10 30711.6 258.775  11
   3   1  10 29554.3 241.857  10
  -3   1 -11 61080.0 377.855   5
  -3   1 -11 61361.9 348.123   3
  -3  -1  11 60506.3 566.446   1
   3   1  11 60458.0 586.160   1
   3  -1 -11 60848.2 384.512   8
   3   1  11 59202.6 363.357   7
   3   1  11 59306.7 354.584  10
   3  -1 -11 62231.2 380.070  11
  -3   1 -12 38851.1 309.602   5
  -3   1 -12 38619.4 281.090   3
   3  -1 -12 39674.9 312.358   8
   3   1  12 39604.7 301.477   7
   3   1  12 39176.2 285.479  10
  -3   1 -13 12470.5 156.018   3
  -3   1 -13 12653.6 180.141   5
   3   1  13 12384.9 166.731   7
   3   1  13 12462.7 157.034  10
   3  -1 -13 12386.2 174.445   8
   3  -1 -13 12046.9 174.477  11
  -3  -1  14 21138.8 210.514   3
  -3   1 -14 21633.9 225.345   5
   3  -1 -14 21593.2 220.967  11
   3  -1 -14 21652.5 216.821   8
   3   1  14 21220.2 205.479   7
  -3   1 -15 2826.18 78.7043   5
  -3  -1  15 2993.03 74.3114   3
  -3   1 -15 2872.16 71.4934  13
  -3  -1  15 2854.11 78.6687  11
   3   1  15 2883.73 68.8874   7
   3  -1 -15 2661.71 73.1260   8
  -3   1 -16 639.020 36.8314   5
  -3  -1  16 648.646 32.9357   3
  -3  -1  16 653.092 36.5694  11
   3  -1 -16 630.150 33.1940   8
  -3   1 -17 1126.18 37.0222   5
  -3  -1  17 1139.77 35.8465  11
  -3  -2 -17 131.407 21.8591   5
  -3  -2 -17 155.460 20.2779  11
  -3  -2 -16 1872.61 56.6658   5
  -3  -2 -16 1822.28 55.3368  11
  -3  -2 -15 5704.07 108.907   5
   3   2 -15 5573.86 95.7397   5
  -3  -2 -15 5709.38 104.023  11
   3   2 -15 5560.79 89.7535   8
  -3   2  14 6870.94 108.274   3
  -3  -2 -14 7030.89 131.368   5
   3   2 -14 7046.00 120.328   5
  -3  -2 -14 6991.84 126.374  11
   3   2 -14 6924.30 114.048   8
  -3   2  13 18406.5 188.151   3
   3   2 -13 18430.3 201.050   5
  -3  -2 -13 18312.9 213.537  11
   3  -2  13 18157.9 194.627   7
   3   2 -13 18447.0 198.762   8
   3   2 -13 18052.7 206.641  11
   3   2 -12 21644.6 221.298   5
  -3   2  12 22069.1 209.875   3
  -3  -2 -12 21628.9 234.444  11
   3   2 -12 21948.2 213.520  13
   3   2 -12 21457.4 227.595  11
   3   2 -12 21622.6 220.802   8
   3   2 -11 6380.97 120.226   5
   3  -2  11 6557.37 202.432   1
  -3   2  11 6674.56 201.105   1
  -3   2  11 6665.86 116.630   3
  -3  -2 -11 6805.47 128.921  11
   3   2 -11 6843.19 120.582  13
   3   2 -11 6753.39 125.355  11
   3   2 -11 6710.19 123.847   8
   3   2 -10 15704.7 178.081   5
  -3   2  10 15484.8 289.589   1
   3  -2  10 15399.5 293.788   1
  -3   2  10 15495.8 171.565   3
   3   2 -10 15600.2 174.992  13
  -3  -2 -10 15364.9 184.636  11
   3   2 -10 15861.1 181.263   8
   3   2 -10 15959.5 182.071  11
   3   2  -9 20378.0 191.715   5
  -3   2   9 20936.6 314.872   1
  -3  -2  -9 20224.8 202.392  11
   3   2  -9 20669.0 192.869  13
   3   2  -9 20536.7 195.052  11
   3   2  -9 20378.3 198.320   8
   3   2  -8 10750.4 132.220   5
  -3   2   8 10972.6 215.814   1
  -3  -2  -8 10537.9 137.501  11
   3   2  -8 10760.2 132.712  13
   3   2  -8 10832.2 137.049   8
   3   2  -8 10628.6 133.283  11
  -3  -2  -7 27195.4 211.232   5
   3   2  -7 26048.7 189.662   5
   3  -2   7 24692.3 307.136   1
  -3   2   7 26152.0 306.243   1
   3   2  -7 25808.2 193.996  13
  -3  -2  -7 26389.4 201.476  11
   3   2  -7 25499.8 198.518   8
   3   2  -7 26291.1 195.503  11
  -3  -2  -6 6608.56 98.9611   5
  -3   2   6 6616.17 92.8932   3
  -3   2   6 6722.30 147.411   1
  -3  -2  -6 6265.00 94.2481  11
   3   2  -6 6551.78 95.4611   8
   3   2  -6 6459.02 91.5100  11
  -3   2   5 38656.4 320.227   1
   3  -2   5 37130.4 326.964   1
   3  -2   4 194407. 391.410   2
  -3   2   4 195707. 673.739   1
  -3   2   3 46501.7 318.649   1
   3  -2   3 46371.5 220.200   2
   3   2  -2 43253.5 167.077   1
  -3   2   2 43891.9 286.973   1
   3   2  -1 156962. 552.863   2
  -3   2   1 155651. 519.453   1
  -3   2   0 5055.46 93.8040   1
   3   2   0 4971.98 37.2117   1
  -3  -2   1 153529. 231.080   1
   3   2   1 153129. 288.043   1
  -3   2  -2 43198.3 286.972   1
  -3  -2   2 42699.5 168.398   1
   3   2   2 43403.2 287.189   2
   3   2   3 46718.0 237.515   1
   3   2   3 47111.9 301.550   2
  -3  -2   3 46462.0 213.240   1
  -3  -2   4 194472. 516.104   1
   3   2   4 197672. 563.600   1
   3   2   5 40257.8 286.317   1
   3   2   5 39850.2 295.459   2
  -3   2  -6 6278.65 96.0433   7
   3   2   6 6542.12 130.791   1
  -3   2  -6 6522.96 92.6116   3
  -3  -2   6 6746.50 124.598   1
  -3   2  -6 6457.96 96.0600  11
   3  -2  -6 6579.58 94.5968  11
   3   2   6 6516.03 95.8551  10
  -3   2  -7 25484.2 191.813   5
   3   2   7 25740.6 184.496   4
  -3  -2   7 25717.5 267.200   1
   3   2   7 25537.1 279.635   1
  -3   2  -7 25016.0 192.370   3
  -3   2  -7 25923.2 203.465  11
   3   2   7 25904.9 198.330  10
   3  -2  -7 25618.4 203.981   8
   3  -2  -7 26191.9 198.957  11
  -3   2  -8 10437.4 132.276   5
  -3   2  -8 10658.2 133.560   3
  -3  -2   8 11256.7 195.414   1
  -3   2  -8 10620.0 140.076  11
   3  -2  -8 11024.5 143.000   8
   3  -2  -8 10924.3 138.792  11
   3   2   8 10693.2 135.587  10
  -3   2  -9 19890.2 194.395   5
  -3   2  -9 19882.4 191.335   3
   3   2   9 20144.5 293.447   1
  -3  -2   9 20521.3 287.013   1
  -3   2  -9 20021.0 203.160  11
   3  -2  -9 20753.5 207.288   8
   3   2   9 19844.6 198.471   7
   3   2   9 20114.1 195.069  10
   3  -2  -9 19571.9 198.388  11
  -3   2 -10 14823.8 178.421   5
  -3   2 -10 15146.9 175.385   3
  -3  -2  10 14831.7 253.353   1
   3   2  10 15008.7 272.819   1
  -3   2 -10 15136.4 186.498  11
   3   2  10 15183.8 181.931   7
   3  -2 -10 15264.2 183.777  11
   3   2  10 14922.2 177.725  10
  -3   2 -11 6668.58 126.474   5
   3   2  11 6886.03 197.847   1
  -3   2 -11 6647.22 122.706   3
  -3   2 -11 6313.57 129.277  11
   3  -2 -11 6678.97 129.576  11
   3   2  11 6626.44 126.458   7
   3   2  11 6912.90 125.055  10
  -3   2 -12 21658.4 232.381   5
  -3   2 -12 21446.4 217.711   3
   3  -2 -12 21692.0 234.450  11
   3  -2 -12 21722.8 238.107   8
   3   2  12 21603.8 225.333   7
   3   2  12 21545.7 218.933  10
  -3   2 -13 18944.2 198.069   3
  -3   2 -13 18869.0 215.069   5
   3  -2 -13 18942.8 218.215   8
   3  -2 -13 18905.6 214.081  11
   3   2  13 18270.0 195.663  10
   3   2  13 18447.1 206.326   7
  -3   2 -14 7143.23 115.781   3
  -3   2 -14 7221.08 128.656   5
   3  -2 -14 6952.56 126.468   8
   3   2  14 7161.10 120.889   7
   3   2  14 6904.31 112.876  10
  -3   2 -15 5600.93 104.921   5
  -3  -2  15 5513.35 100.615   3
  -3   2 -15 5429.92 98.5651  13
  -3  -2  15 5327.51 100.731  11
   3   2  15 5548.32 93.7127   7
   3  -2 -15 5454.30 102.641   8
  -3   2 -15 5337.86 102.380  11
  -3   2 -16 1740.12 53.6363   5
  -3  -2  16 1733.74 50.1811   3
  -3  -2  16 1766.94 52.2991  11
  -3   2 -16 1750.66 47.8676  13
  -3   2 -16 1776.91 54.3014  11
   3  -2 -16 1797.87 51.6902   8
  -3   2 -17 129.340 18.6153   5
  -3  -2  17 129.619 16.7444  11
  -3   2 -17 126.289 18.6354  11
  -3  -3 -17 8082.34 86.4367   5
  -3   3  17 8180.39 81.0936  11
   3   3 -16 8950.70 99.6707   5
  -3  -3 -16 9441.82 116.311   5
  -3   3  16 9324.52 112.585  11
  -3  -3 -16 8842.83 106.851  11
  -3  -3 -15 181.929 32.1034   5
   3   3 -15 155.724 26.0290   5
  -3   3  15 161.131 29.1093  11
  -3  -3 -15 174.699 27.8234  11
  -3  -3 -14 5382.47 114.463   5
   3   3 -14 5040.69 102.113   5
  -3   3  14 5369.76 110.714  11
   3   3 -14 5177.96 94.1914   8
  -3  -3 -14 5254.50 107.671  11
  -3  -3 -13 6796.27 134.637   5
   3   3 -13 7108.37 127.986   5
  -3   3  13 6990.30 110.737   3
   3   3 -13 6685.01 118.304  13
   3   3 -13 7092.45 125.874  11
  -3  -3 -13 6731.78 127.680  11
   3  -3  13 6977.84 119.227   7
   3   3 -13 6948.58 118.933   8
  -3  -3 -12 1298.83 67.5599   5
   3   3 -12 1414.38 62.6519   5
  -3   3  12 1268.90 54.2139   3
   3   3 -12 1353.67 59.6055  13
  -3  -3 -12 1414.15 64.6241  11
   3   3 -12 1317.71 56.9717   8
   3   3 -12 1278.44 58.8843  11
  -3  -3 -11 23401.4 246.122   5
   3   3 -11 23184.8 228.830   5
  -3   3  11 23145.7 374.018   1
  -3   3  11 22378.8 205.448   3
   3   3 -11 22803.0 225.890  13
  -3  -3 -11 22747.8 231.509  11
   3   3 -11 23004.2 224.226  11
   3   3 -11 22597.0 222.210   8
  -3  -3 -10 11426.1 166.393   5
   3   3 -10 11291.1 156.105   5
  -3   3  10 10984.7 141.828   3
  -3   3  10 10916.6 246.795   1
  -3  -3 -10 11144.2 156.352  11
   3   3 -10 11218.3 155.022  13
   3   3 -10 11422.8 153.578   8
   3   3 -10 11393.7 151.873  11
   3   3  -9 5964.92 109.247   5
  -3   3   9 6110.92 176.178   1
  -3   3   9 5861.70 101.725   3
  -3  -3  -9 6076.34 112.550  11
   3   3  -9 6034.86 111.282  13
   3   3  -9 6058.80 109.224   8
   3   3  -9 5970.39 106.590  11
   3   3  -8 23893.8 204.604   5
  -3   3   8 24362.3 326.206   1
   3   3  -8 23313.0 275.042   2
  -3   3   8 24567.9 196.909   4
  -3   3   8 24685.3 192.870   3
  -3  -3  -8 23564.9 206.708  11
   3   3  -8 24154.2 206.708  13
   3   3  -8 24235.0 205.939   8
   3   3  -8 24314.8 198.089  11
   3   3  -7 7027.53 104.837   5
  -3   3   7 7184.71 100.481   3
  -3   3   7 7226.61 103.258   4
  -3   3   7 7375.82 169.533   1
  -3  -3  -7 7211.84 107.028  11
   3   3  -7 6909.20 107.431  13
   3   3  -7 7259.52 102.539  11
   3   3  -7 7276.87 107.857   8
   3   3  -6 25855.5 185.563   5
  -3   3   6 25160.2 184.765   4
  -3   3   6 25084.8 292.425   1
  -3   3   6 24862.3 176.535   3
   3   3  -6 25730.7 188.798   3
   3   3  -6 25532.2 191.035  13
  -3  -3  -6 25456.1 185.449  11
   3   3  -6 25745.7 177.790  11
   3   3  -6 25596.6 189.823   8
  -3   3   5 46514.7 370.746   1
  -3   3   4 36226.8 311.253   1
   3   3  -3 264423. 788.649   2
  -3   3   3 258492. 786.753   1
  -3   3   2 41548.7 303.399   1
  -3   3   1 89763.9 430.439   1
   3   3  -1 85219.5 449.680   2
  -3   3   0 111325. 475.311   1
   3   3   0 108907. 489.727   2
  -3   3  -1 89118.8 439.537   1
   3   3   1 93038.0 459.097   2
   3   3   2 42830.0 308.193   2
   3   3   2 41435.0 161.481   1
   3   3   2 41503.4 158.968   1
  -3   3  -2 42491.6 309.881   1
   3   3   3 267785. 779.946   2
   3   3   3 267930. 531.751   1
   3   3   4 37304.8 299.624   2
   3   3   4 36873.3 235.300   1
   3   3   5 44471.6 342.045   2
   3   3   5 43468.5 297.920   1
  -3  -3   5 44338.8 272.282   1
   3   3   6 25696.6 185.462   4
  -3   3  -6 25840.4 190.542   3
  -3  -3   6 26262.9 237.361   1
   3   3   6 25822.6 252.652   1
  -3   3  -6 26080.3 191.399  11
   3   3   6 25763.9 193.760  10
   3  -3  -6 26048.1 188.279  11
  -3   3  -7 7448.63 111.664   7
  -3   3  -7 7337.03 102.279   5
   3   3   7 7424.84 105.566   4
  -3   3  -7 7379.80 109.607   3
   3   3   7 7283.83 148.899   1
  -3  -3   7 7402.13 142.071   1
  -3   3  -7 7280.71 109.602  11
   3   3   7 7251.89 111.110   7
   3  -3  -7 7286.47 107.879  11
   3   3   7 7343.95 110.369  10
  -3   3  -8 24168.3 198.100   5
   3   3   8 23785.7 193.345   4
  -3  -3   8 24016.9 278.108   1
  -3   3  -8 23975.2 207.493   3
   3   3   8 23429.4 292.027   1
  -3   3  -8 23980.4 208.822  11
   3   3   8 24349.8 212.027   7
   3  -3  -8 23374.3 203.987  11
   3   3   8 24435.2 209.976  10
  -3   3  -9 5602.61 104.743   5
  -3   3  -9 5689.21 107.630   3
   3   3   9 5880.54 158.519   1
  -3   3  -9 5917.44 112.096  11
   3  -3  -9 5927.57 114.856   8
   3   3   9 5864.58 111.385   7
   3  -3  -9 5678.65 107.768  11
   3   3   9 5833.53 110.211  10
  -3   3 -10 11382.2 154.309   5
  -3   3 -10 11063.4 154.829   3
   3   3  10 10758.8 229.950   1
  -3   3 -10 11276.1 160.439  11
   3  -3 -10 11675.6 166.542   8
   3   3  10 10940.0 157.404   7
   3  -3 -10 10943.6 155.571  11
   3   3  10 11207.9 156.675  10
  -3   3 -11 22794.7 233.279   5
  -3   3 -11 19501.9 210.333   3
   3   3  11 23371.2 354.007   1
  -3   3 -11 23272.3 236.930  11
   3   3  11 21945.9 229.260   7
   3  -3 -11 19874.5 227.983   8
   3  -3 -11 22739.1 230.560  11
   3   3  11 23306.5 231.811  10
  -3   3 -12 1337.40 62.2392   5
  -3   3 -12 1332.64 60.5089   3
  -3   3 -12 1342.25 64.5796  11
   3  -3 -12 1153.68 61.2506  11
   3   3  12 1297.48 61.0013   7
   3   3  12 1247.46 59.0774  10
  -3   3 -13 6647.42 121.892   3
  -3   3 -13 6833.99 128.831   5
   3   3  13 6635.40 126.276   7
   3  -3 -13 6661.20 127.495  11
   3   3  13 6561.79 123.116  10
  -3   3 -13 6433.43 126.435  11
  -3   3 -14 5230.27 108.614   5
  -3   3 -14 5220.32 101.697   3
  -3  -3  14 5319.83 106.087  11
   3  -3 -14 5215.58 110.633   8
  -3   3 -14 5269.06 108.700  11
   3   3  14 5277.71 104.490   7
   3   3  14 5346.63 101.195  10
  -3   3 -15 148.416 28.5137   5
  -3   3 -15 186.476 26.4042   3
  -3  -3  15 191.083 30.3569   3
  -3  -3  15 185.651 27.0167  11
  -3   3 -15 178.704 28.0403  13
   3   3  15 157.433 25.3341   7
  -3   3 -15 151.551 28.2157  11
   3  -3 -15 175.670 29.4096   8
   3   3  15 153.153 23.9769  10
  -3   3 -16 9299.94 110.882   5
  -3  -3  16 9252.92 109.348   3
  -3  -3  16 8875.84 104.346  11
  -3   3 -16 8886.25 105.531  13
  -3   3 -16 9393.57 111.092  11
   3  -3 -16 9317.27 109.880   8
   3   4 -16 3220.93 59.7678   5
  -3  -4 -16 3299.86 68.1069   5
  -3   4  16 3311.76 63.5426  11
  -3  -4 -16 3272.92 60.2135  11
  -3  -4 -15 8054.35 121.137   5
   3   4 -15 8111.90 113.662   5
  -3   4  15 8014.98 115.201  11
  -3  -4 -15 8215.73 113.020  11
  -3  -4 -14 3572.27 92.4969   5
   3   4 -14 3411.57 85.2695   5
   3   4 -14 3354.42 80.1728  13
  -3   4  14 3461.94 86.2885  11
  -3  -4 -14 3356.56 82.5447  11
   3   4 -13 11045.9 157.957   5
  -3  -4 -13 10910.9 169.178   5
   3   4 -13 10738.0 152.860  13
  -3   4  13 11206.5 160.650  11
  -3  -4 -13 11057.0 154.685  11
   3   4 -13 10819.5 140.063   8
  -3  -4 -12 1380.55 66.2903   5
   3   4 -12 1473.66 64.3249   5
  -3   4  12 1386.14 51.5346   3
   3   4 -12 1365.81 61.1757  13
   3   4 -12 1336.46 57.9014  11
  -3  -4 -12 1374.67 59.9236  11
   3   4 -12 1364.58 57.5747   8
  -3  -4 -11 8241.50 149.439   5
   3   4 -11 7749.62 136.909   5
  -3   4  11 8519.43 122.157   3
  -3   4  11 8395.77 232.997   1
   3  -4  11 8408.80 235.472   1
  -3  -4 -11 8607.30 143.049  11
   3   4 -11 8350.99 140.754  13
   3   4 -11 7697.64 129.011   8
   3   4 -11 8283.32 132.165  11
  -3  -4 -10 48589.0 346.950   5
   3   4 -10 47887.0 328.621   5
   3  -4  10 47888.7 539.111   1
  -3   4  10 47823.3 284.746   3
  -3   4  10 47427.5 528.273   1
  -3  -4 -10 48236.9 319.588  11
   3   4 -10 46271.9 326.604  13
   3   4 -10 48830.1 306.865  11
   3   4 -10 47199.9 307.370   8
  -3  -4  -9 17049.5 198.543   5
   3   4  -9 15679.9 184.648   5
  -3   4   9 15901.6 290.295   1
   3  -4   9 16030.6 298.165   1
  -3   4   9 16377.2 174.718   4
  -3   4   9 16339.7 162.626   3
   3   4  -9 16681.8 186.704  13
  -3  -4  -9 16421.1 179.840  11
   3   4  -9 16326.3 176.907   8
   3   4  -9 16051.1 170.574  11
  -3  -4  -8 2837.74 80.1161   5
   3   4  -8 2870.64 76.1692   5
  -3   4   8 3014.00 74.8631   4
   3   4  -8 2956.01 97.3424   2
   3  -4   8 2928.19 123.403   1
  -3   4   8 2938.52 67.9557   3
   3   4  -8 2884.67 75.7918   3
   3   4  -8 2869.40 77.8744  13
  -3  -4  -8 2793.63 73.0961  11
   3   4  -8 2852.16 73.5054   8
   3   4  -8 2859.24 69.5238  11
  -3  -4  -7 740.320 43.4244   5
   3   4  -7 746.522 40.3099   5
   3   4  -7 877.695 41.1867   3
   3  -4   7 759.214 63.5539   1
  -3   4   7 847.169 41.6178   4
  -3   4   7 928.099 39.0363   3
   3   4  -7 797.247 52.2693   2
   3   4  -7 808.565 42.3760  13
   3   4  -7 775.040 36.3681  11
   3   4  -7 721.090 38.7434   8
   3   4  -6 17559.8 163.352   5
  -3   4   6 17256.4 162.231   4
  -3   4   6 17301.7 147.556   3
   3  -4   6 17608.4 262.722   1
  -3   4   6 17714.6 256.916   1
   3   4  -6 17151.2 157.850   3
   3   4  -6 17411.6 223.773   2
   3   4  -6 17743.5 166.263  13
  -3  -4  -6 17280.4 152.943  11
   3   4  -6 17476.1 159.095   8
   3   4  -6 17958.9 146.966  11
  -3   4   5 95163.4 365.193   4
   3   4  -5 93104.8 355.715   5
   3   4  -5 92801.6 341.622   3
   3   4  -5 95276.9 508.302   2
   3   4  -5 93589.7 365.423  13
   3   4  -5 93882.8 352.702   8
  -3   4   4 235180. 842.362   1
   3   4  -4 234694. 782.850   2
  -3   4   3 172529. 693.248   1
   3   4  -3 172794. 655.904   2
  -3   4   2 20078.9 226.919   1
   3   4  -2 19789.6 222.942   2
  -3   4   1 171583. 646.663   1
  -3   4   0 26778.7 253.100   1
   3   4   0 25614.6 252.379   2
   3   4   1 170520. 654.878   2
  -3   4  -1 173532. 656.895   1
   3   4   2 20274.9 231.116   2
   3   4   2 16897.8 63.9149   1
   3   4   2 16439.1 64.8599   1
  -3   4  -2 20795.4 235.929   1
  -3   4  -3 170323. 697.845   1
   3   4   3 169610. 393.522   1
   3   4   4 237689. 820.247   2
   3   4   4 235328. 570.366   1
  -3   4  -5 92799.9 360.975   3
  -3   4  -5 93472.2 571.098   1
  -3   4  -5 92289.5 368.272   7
  -3   4  -6 17673.6 168.222   7
   3   4   6 17316.0 162.568   4
   3   4   6 17448.9 204.701   1
  -3   4  -6 16976.5 164.379   3
   3   4   6 17159.7 154.831  12
  -3   4  -6 17017.9 157.013  11
   3  -4  -6 17200.5 154.211  11
   3   4   7 761.985 38.7749   4
  -3   4  -7 742.708 36.2579   5
  -3   4  -7 669.093 39.1382   3
   3   4   7 821.919 54.0895   1
  -3   4  -7 691.522 38.1794  11
   3  -4  -7 845.640 40.1277  11
   3   4   7 765.748 41.7329   7
   3   4   7 957.235 45.6353  10
   3   4   8 2924.20 74.1510   4
  -3   4  -8 2890.10 71.3253   5
  -3   4  -8 2993.25 77.7131   3
   3   4   8 2886.04 104.216   1
  -3   4  -8 2856.21 75.1531  11
   3   4   8 3109.94 81.1521   7
   3  -4  -8 2872.17 73.3008  11
   3   4   8 2934.97 78.0471  10
   3   4   9 16298.2 173.459   4
  -3   4  -9 16329.8 176.044   5
  -3   4  -9 16455.1 186.501   3
   3   4   9 16319.8 260.068   1
  -3   4  -9 16655.5 184.224  11
   3  -4  -9 16027.1 178.128  11
   3   4   9 16872.0 190.898   7
   3   4   9 16554.5 188.185  10
  -3   4 -10 48495.0 317.657   5
   3   4  10 48484.8 303.710   4
  -3   4 -10 48847.8 328.395   3
   3   4  10 49786.7 482.396   1
  -3   4 -10 48894.7 326.015  11
   3  -4 -10 48405.0 346.582   8
   3   4  10 49378.1 339.061   7
   3   4  10 48212.0 334.794  10
   3  -4 -10 48456.2 321.309  11
  -3   4 -11 8331.36 137.904   5
  -3   4 -11 8493.42 141.638   3
   3   4  11 8876.48 217.148   1
  -3   4 -11 8260.07 141.493  11
   3   4  11 8566.75 144.011  10
   3  -4 -11 8333.24 149.065   8
   3  -4 -11 8198.49 139.507  11
   3   4  11 8604.43 145.386   7
  -3   4 -12 1346.58 60.8089   5
  -3   4 -12 1339.88 61.0359   3
  -3   4 -12 1404.76 63.9557  11
   3  -4 -12 1315.67 61.4798  11
   3  -4 -12 1213.07 66.1271   8
   3   4  12 1389.82 64.7641   7
   3   4  12 1331.32 61.8635  10
  -3   4 -13 11013.6 158.400   5
  -3   4 -13 10979.4 157.958   3
  -3  -4  13 10925.5 151.888  11
  -3   4 -13 10856.3 158.133  11
   3   4  13 10485.7 159.777   7
   3   4  13 11132.1 155.987  10
  -3   4 -14 3436.08 85.3670   5
  -3   4 -14 3466.38 84.4098   3
  -3   4 -14 3413.84 88.5834  13
  -3  -4  14 3447.67 80.8572  11
   3   4  14 3338.50 83.7310   7
  -3   4 -14 3368.64 82.8501  11
   3   4  14 3429.23 82.6156  10
  -3   4 -15 8256.59 116.210   5
  -3   4 -15 8030.70 110.451   3
  -3  -4  15 7991.61 107.904  11
  -3   4 -15 8057.62 118.062  13
   3   4  15 8167.42 110.616   7
   3  -4 -15 8199.51 120.023   8
  -3   4 -15 7927.95 111.266  11
  -3   4 -16 3379.47 63.8425   5
  -3  -4  16 3275.63 64.7880   3
  -3   4 -16 3296.73 64.0618  13
   3  -4 -16 3228.05 65.3293   8
  -3   4 -16 3306.88 61.1932  11
   3   5 -16 1817.18 43.2020   5
  -3  -5 -16 1826.64 48.2144   5
  -3   5  16 1760.98 41.4875  11
   3   5 -15 3974.85 78.8261   5
  -3  -5 -15 3975.19 82.5633   5
  -3   5  15 3774.07 75.0583  11
   3   5 -15 3724.05 71.6126  13
  -3  -5 -15 3883.73 70.9707  11
  -3  -5 -14 6063.87 114.799   5
   3   5 -14 5714.16 102.654  13
  -3   5  14 5870.16 103.316  11
  -3  -5 -14 5897.74 100.796  11
  -3  -5 -13 11927.3 174.657   5
   3   5 -13 11960.8 163.942   5
  -3   5  13 12133.4 158.369  11
   3   5 -13 11614.2 158.895  13
  -3  -5 -13 11898.5 153.192  11
  -3  -5 -12 36190.8 309.694   5
   3   5 -12 36216.0 294.744   5
  -3   5  12 36236.6 283.412  11
  -3  -5 -12 35682.8 276.193  11
   3   5 -12 36237.9 256.410   8
  -3  -5 -11 5290.59 122.436   5
   3   5 -11 5361.01 115.246   5
  -3   5  11 5352.78 110.885  11
   3   5 -11 5272.42 116.429  13
  -3  -5 -11 5205.73 107.371  11
   3   5 -11 5428.52 104.979   8
  -3  -5 -10 44861.5 337.086   5
   3   5 -10 46356.0 327.684   5
  -3   5  10 44753.4 262.712   3
  -3   5  10 45746.7 531.348   1
   3  -5  10 44512.0 524.398   1
  -3   5  10 45086.0 306.399   4
   3   5 -10 44933.6 328.222  13
  -3  -5 -10 45348.5 305.664  11
   3   5 -10 46505.2 288.910  11
   3   5 -10 44652.9 296.284   8
  -3  -5  -9 25286.3 246.398   5
   3   5  -9 24830.8 234.780   5
  -3   5   9 24942.8 224.906   4
  -3   5   9 25417.7 379.631   1
   3  -5   9 25632.5 383.737   1
   3   5  -9 25530.8 233.841   3
  -3   5   9 24884.8 193.780   3
   3   5  -9 24824.4 238.078  13
  -3  -5  -9 25046.6 218.260  11
   3   5  -9 25397.3 206.028  11
   3   5  -9 24144.8 216.596   8
  -3  -5  -8 24328.6 234.099   5
   3   5  -8 24258.6 222.998   5
  -3   5   8 24699.5 219.890   4
  -3   5   8 25238.8 357.852   1
   3  -5   8 24577.3 362.928   1
  -3   5   8 24445.9 187.045   3
   3   5  -8 25486.3 221.829   3
  -3  -5  -8 24245.4 205.541  11
   3   5  -8 25109.4 229.485  13
   3   5  -8 25359.1 212.023   8
   3   5  -8 24768.2 192.854  11
  -3   5   7 65026.9 344.356   4
  -3  -5  -7 65806.4 364.737   5
   3   5  -7 65917.1 347.153   5
   3   5  -7 65250.6 443.313   2
  -3   5   7 64919.0 294.098   3
   3  -5   7 65774.9 557.568   1
   3   5  -7 65599.7 333.756   3
  -3   5   7 65170.9 548.749   1
  -3   5   7 64709.3 321.137  11
   3   5  -7 66135.2 351.334  13
   3   5  -7 64085.0 325.935   8
  -3  -5  -6 19397.3 187.130   5
   3   5  -6 19251.8 180.117   5
  -3   5   6 18876.5 179.076   4
   3  -5   6 19635.8 290.806   1
  -3   5   6 19418.1 284.881   1
  -3   5   6 18829.6 152.817   3
   3   5  -6 19391.2 240.074   2
   3   5  -6 18726.5 169.145   3
  -3   5   6 18858.3 165.252  11
   3   5  -6 19198.8 182.478  13
   3   5  -6 19264.7 171.726   8
  -3  -5  -5 62393.0 317.867   5
  -3   5   5 61270.3 308.671   4
   3   5  -5 60953.2 306.158   5
  -3   5   5 61023.5 475.089   1
   3   5  -5 61390.3 282.106   3
   3   5  -5 62115.0 421.886   2
  -3   5   5 61546.2 276.974  11
   3   5  -5 61381.4 311.805  13
   3   5  -5 60837.9 295.189   8
  -3   5   4 47486.6 263.605   4
   3   5  -4 47404.3 256.174   5
  -3   5   4 47988.6 268.197   9
   3   5  -4 47687.4 251.284   8
  -3   5   3 89915.1 530.790   1
   3   5  -3 90992.2 502.041   2
  -3   5   2 6941.01 143.019   1
   3   5  -2 5471.34 125.123   2
  -3   5   1 12314.0 188.992   1
   3   5  -1 10300.3 173.725   2
  -3   5   0 14900.3 205.245   1
  -3   5  -1 12652.1 191.672   1
   3   5   1 13037.1 194.948   2
   3   5   2 5227.14 126.914   2
  -3   5  -2 5567.95 131.489   1
   3   5   3 89427.3 524.884   2
  -3   5  -3 90975.6 545.976   1
   3   5   3 87596.7 256.888   1
  -3   5  -3 87277.5 347.405   7
   3   5   3 84501.4 333.901   4
   3   5   4 47182.6 257.493   4
   3   5   4 47362.3 251.415   1
  -3   5  -4 46697.8 407.126   1
   3   5   4 47322.9 262.060  12
   3   5   4 47273.7 250.349   7
   3   5   4 47375.7 247.434  10
  -3   5  -5 61408.2 315.788   7
   3   5   5 61269.9 307.806   4
   3   5   5 58776.8 334.758   1
  -3   5  -5 58912.4 481.739   1
   3   5   5 61403.1 304.299  12
  -3   5  -5 61980.6 293.687  12
  -3   5  -5 61922.1 278.664  11
   3   5   5 63319.8 308.619   7
   3   5   5 61502.4 302.738  10
  -3   5  -6 19721.8 156.584   5
  -3   5  -6 19679.3 183.632   7
   3   5   6 19625.7 180.321   4
   3   5   6 19467.9 215.733   1
  -3   5  -6 19555.6 181.498   3
  -3   5  -6 19711.4 167.526  11
  -3   5  -6 19624.7 165.904  12
   3   5   6 19846.8 176.521  12
   3   5   7 66171.2 341.069   4
  -3   5  -7 64945.1 308.121   5
  -3   5  -7 65470.2 349.412   7
  -3   5  -7 64036.1 348.815   3
   3   5   7 66463.1 440.374   1
  -3   5  -7 64438.3 321.890  11
   3   5   7 64828.2 348.823   7
   3   5   8 24421.9 215.853   4
  -3   5  -8 24608.8 202.868   5
  -3   5  -8 24296.8 225.926   3
   3   5   8 24882.1 296.918   1
  -3   5  -8 24721.3 211.453  11
   3  -5  -8 24417.7 209.872  11
   3   5   8 24304.6 225.688   7
   3   5   8 25063.4 227.914  10
   3   5   9 24924.9 223.417   4
  -3   5  -9 24590.7 215.347   5
  -3   5  -9 25054.6 236.679   3
   3   5   9 24130.6 303.470   1
  -3   5  -9 24904.1 222.254  11
   3  -5  -9 24599.0 219.198  11
   3   5   9 25486.3 238.947  10
   3   5   9 24734.8 237.038   7
   3   5  10 44582.7 303.613   4
  -3   5 -10 44657.3 303.353   5
  -3   5 -10 44941.6 325.744   3
  -3   5 -10 44213.8 305.646  11
   3   5  10 45279.8 329.442  10
   3   5  10 44746.4 331.870   7
  -3   5 -11 5012.97 106.410   5
   3   5  11 5091.43 102.878   4
  -3   5 -11 5336.32 116.877   3
  -3   5 -11 5246.64 110.324  11
   3  -5 -11 5152.89 119.555   8
   3   5  11 5242.70 116.566  10
   3   5  11 5214.74 117.483   7
  -3   5 -12 36143.1 281.070   5
  -3   5 -12 35901.2 293.172   3
  -3  -5  12 36097.9 268.335  11
  -3   5 -12 35442.5 276.621  11
   3  -5 -12 36220.2 310.930   8
   3   5  12 35551.6 291.283  10
   3   5  12 36339.4 296.047   7
  -3   5 -13 11593.8 156.374   5
  -3   5 -13 11917.2 163.232   3
  -3  -5  13 11799.6 147.616  11
   3   5  13 12022.6 163.750   7
  -3   5 -13 11634.9 153.067  11
   3  -5 -13 11994.6 171.017   8
   3   5  13 11854.0 162.183  10
  -3   5 -14 5944.12 105.265   5
  -3   5 -14 5830.02 106.422   3
  -3   5 -14 5747.53 110.890  13
  -3  -5  14 5702.49 94.6636  11
   3   5  14 6060.07 107.943   7
  -3   5 -14 6035.34 102.533  11
   3   5  14 5783.71 105.834  10
  -3   5 -15 3912.06 76.4403   5
  -3   5 -15 3780.85 76.1341   3
  -3  -5  15 4018.30 82.0685   3
  -3   5 -15 3743.83 80.8683  13
  -3   5 -15 4054.23 74.0129  11
   3   5  15 3873.54 75.4322   7
  -3   5 -16 1782.29 43.2537   5
  -3   5 -16 1832.93 46.5854  13
   3  -5 -16 1857.68 48.0305   8
   3   6 -16 1241.87 34.0085   5
  -3  -6 -16 1362.22 38.6346   5
  -3  -6 -15 6984.35 100.463   5
  -3   6  15 6821.17 84.8672  11
   3   6 -14 12018.4 148.576   5
  -3  -6 -14 12090.8 153.684   5
   3   6 -14 11536.7 141.646  13
  -3   6  14 11942.5 133.578  11
  -3  -6 -13 4954.23 110.525   5
   3   6 -13 5318.67 109.196   5
   3   6 -13 5296.14 107.169  13
  -3   6  13 5173.62 97.9708  11
  -3  -6 -12 2559.03 86.6200   5
   3   6 -12 2568.21 83.9494   5
   3   6 -12 2526.54 83.9649  13
  -3   6  12 2497.48 73.7677  11
  -3  -6 -12 2518.77 71.3141  11
  -3  -6 -11 23114.6 245.938   5
   3   6 -11 22244.7 235.357   5
  -3   6  11 22482.0 217.456   4
  -3   6  11 22282.0 214.377  11
   3   6 -11 22441.6 238.512  13
   3   6 -11 22344.8 201.754   8
  -3  -6 -10 2445.97 85.1303   5
   3   6 -10 2523.24 82.8860   5
  -3   6  10 2359.41 128.651   1
   3  -6  10 2468.57 131.065   1
  -3   6  10 2388.74 76.0221   4
  -3   6  10 2342.59 74.1246  11
   3   6 -10 2508.73 84.2576  13
   3   6 -10 2565.85 72.8935   8
  -3  -6  -9 12981.9 183.024   5
   3   6  -9 12817.5 174.842   5
   3  -6   9 12740.9 281.829   1
  -3   6   9 12613.4 170.199   4
  -3   6   9 13078.1 282.724   1
   3   6  -9 13431.5 170.917   3
  -3   6   9 12686.1 157.700  11
   3   6  -9 13223.3 179.962  13
   3   6  -9 12786.1 156.537   8
  -3  -6  -8 3574.15 93.8012   5
   3   6  -8 3334.55 87.8395   5
   3  -6   8 3272.16 138.839   1
  -3   6   8 3451.67 140.905   1
   3   6  -8 3292.61 83.6974   3
  -3   6   8 3397.34 79.9184  11
   3   6  -8 3468.47 91.5706  13
   3   6  -8 3316.88 80.3035   8
  -3   6   7 8294.26 130.138   4
  -3  -6  -7 8311.05 136.397   5
   3   6  -7 7944.04 130.355   5
   3  -6   7 7765.08 202.411   1
  -3   6   7 7822.22 200.570   1
   3   6  -7 8149.34 121.048   3
  -3   6   7 8083.14 114.450  11
   3   6  -7 8179.09 132.718  13
   3   6  -7 8063.12 119.163   8
  -3  -6  -6 26617.5 229.509   5
  -3   6   6 25776.7 221.460   4
   3   6  -6 25676.4 220.813   5
   3  -6   6 26226.3 352.634   1
  -3   6   6 26744.9 351.756   1
   3   6  -6 25457.3 289.579   2
   3   6  -6 25488.9 201.189   3
  -3   6   6 26077.6 192.124  11
   3   6  -6 26300.9 225.965  13
   3   6  -6 25661.6 204.561   8
  -3   6   6 26012.0 204.785   7
  -3   6   5 15123.7 164.449   4
  -3  -6  -5 15254.5 166.089   5
   3   6  -5 15083.7 162.322   5
   3   6  -5 15035.3 142.999   3
   3   6  -5 15309.5 220.134   2
  -3   6   5 15491.2 140.855  11
   3   6  -5 15342.3 153.157   8
  -3   6   5 15193.1 167.408   9
  -3   6   5 15299.9 152.564   7
   3   6  -4 8891.93 121.022   5
  -3   6   4 8868.92 122.294   4
  -3   6   4 9193.00 188.626   1
   3   6  -4 8741.23 165.740   2
  -3   6   4 8950.24 116.942  12
  -3   6   4 8897.54 124.439   9
  -3   6   4 9014.14 115.491   7
   3   6  -4 8895.97 114.102   8
   3   6  -3 48918.6 268.722   5
   3   6  -3 48720.4 388.229   2
  -3   6   3 47383.5 415.135   1
  -3   6   3 47625.7 267.325  12
   3   6  -3 48103.8 266.391  13
  -3   6   3 47654.8 275.194   9
   3   6  -3 48279.3 260.683   8
  -3   6   3 48613.7 263.359   7
   3   6  -2 32802.2 215.294   5
  -3   6   2 33531.1 218.857   4
   3   6  -2 32946.2 322.037   2
   3   6  -2 33125.3 210.610  13
  -3   6   2 33492.3 221.163  12
  -3   6   2 33707.0 218.636   7
   3   6  -2 32878.5 211.788   8
   3   6  -1 53376.9 270.284   5
  -3   6   1 55008.8 423.497   1
   3   6  -1 54922.9 417.018   2
  -3   6   1 54348.5 284.064  12
   3   6  -1 52264.1 273.557  12
   3   6  -1 53636.0 268.322   8
  -3   6   1 55314.7 283.259   9
  -3   6   1 54109.4 272.178   7
   3   6   0 58438.8 280.966   5
  -3   6   0 57347.7 431.902   1
  -3   6   0 58082.5 295.362  12
   3   6   0 57998.6 291.448  12
  -3   6   0 57407.1 283.647   7
   3   6   1 53115.2 271.185   5
  -3   6  -1 51968.1 274.123   7
  -3   6  -1 52435.2 416.443   1
   3   6   1 53099.3 283.294  12
  -3   6  -2 31653.2 219.245   7
   3   6   2 32548.2 210.480   4
   3   6   2 32681.6 335.017   2
  -3   6  -2 32252.3 201.835   3
  -3   6  -2 33250.8 339.911   1
   3   6   2 32594.1 224.123  12
  -3   6  -2 32382.0 223.054  12
   3   6   2 32592.7 215.024   8
   3   6   3 46802.5 418.928   2
  -3   6  -3 46246.7 419.491   1
  -3   6  -3 49127.4 260.137   3
  -3   6  -3 48744.8 274.388  12
   3   6   3 48797.1 277.825  12
   3   6   3 48754.8 269.743   8
   3   6   3 49136.7 257.236   7
   3   6   3 48688.9 245.361  10
  -3   6  -4 8117.97 117.746   7
   3   6   4 8532.73 110.186   6
   3   6   4 8513.69 118.304   4
  -3   6  -4 8444.05 113.396   3
  -3   6  -4 8325.95 115.260  12
   3   6   4 8569.19 120.258  12
   3   6   4 8756.01 112.167  10
   3   6   4 8568.61 119.717   8
   3   6   4 8731.27 115.800   7
   3   6   5 15210.4 160.825   4
  -3   6  -5 15188.8 164.029   7
   3   6   5 15201.5 151.469   6
  -3   6  -5 14776.5 156.774   3
  -3   6  -5 15039.8 154.412  12
   3   6   5 14986.6 161.454  12
  -3   6  -5 15103.3 138.396  11
   3   6   5 15367.5 156.531  10
   3   6   5 15303.2 161.593   7
   3   6   6 26139.8 219.811   4
  -3   6  -6 26480.6 221.749   7
   3   6   6 26362.7 215.932  12
  -3   6  -6 25503.0 189.808  11
  -3   6  -6 26262.3 203.316  12
   3   6   6 26056.6 217.756  10
   3   6   7 7940.98 126.851   4
  -3   6  -7 7973.18 128.010   7
  -3   6  -7 8097.38 110.778   5
   3   6   7 8083.05 122.513  12
  -3   6  -7 8101.85 115.003  11
   3   6   8 3379.35 86.4943   4
  -3   6  -8 3344.86 86.8920   7
  -3   6  -8 3380.24 77.5276   5
  -3   6  -8 3512.86 90.8352   3
  -3   6  -8 3288.25 78.6329  11
   3   6   8 3233.83 87.9079  10
   3   6   8 3543.00 92.6385   7
   3   6   9 13181.0 169.932   4
  -3   6  -9 12971.2 156.630   5
  -3   6  -9 13050.6 174.487   3
  -3   6  -9 12846.7 156.487  11
   3   6   9 12669.8 177.944   7
  -3   6 -10 2617.13 76.3466   5
   3   6  10 2408.23 76.8431   4
  -3   6 -10 2669.90 84.9906   3
  -3   6 -10 2526.45 74.1272  11
   3   6  10 2340.47 81.1272   7
   3   6  10 2270.54 81.3162  10
  -3   6 -11 22466.6 237.291   3
  -3   6 -11 22562.0 216.762   5
   3   6  11 22557.5 219.275   4
   3   6  11 22802.1 240.671   7
   3  -6 -11 23141.2 244.193   8
   3   6  11 23041.4 238.807  10
  -3   6 -11 22424.5 213.651  11
  -3   6 -12 2550.74 84.2969   3
  -3   6 -12 2499.16 75.0103   5
   3   6  12 2583.84 83.2916   7
   3  -6 -12 2550.01 85.9680   8
  -3   6 -12 2526.53 73.2045  11
   3   6  12 2321.40 81.1479  10
  -3   6 -13 5145.56 100.342   5
  -3   6 -13 5237.17 108.057   3
  -3   6 -13 5031.35 109.676  13
   3   6  13 5239.24 107.290   7
   3  -6 -13 5167.91 112.277   8
  -3   6 -13 5151.63 95.1891  11
   3   6  13 5201.20 106.779  10
  -3   6 -14 12174.9 139.165   5
  -3   6 -14 11570.0 146.272   3
  -3   6 -14 11790.8 152.906  13
   3   6  14 11986.3 145.723   7
   3  -6 -14 12295.5 155.297   8
  -3   6 -14 11523.8 125.036  11
   3   6  14 11951.3 145.970  10
  -3   6 -15 6701.41 89.8056   5
  -3   6 -15 6664.07 95.6926   3
  -3   6 -15 6770.24 101.096  13
   3   6  15 6616.49 92.2633   7
  -3  -6  16 1336.99 39.2007   3
  -3   6 -16 1397.36 39.5929  13
   3  -6 -16 1345.04 38.9356   8
   3   7 -15 9302.41 104.661   5
  -3  -7 -15 9370.51 104.680   5
   3   7 -15 9016.58 99.3616  13
   3   7 -14 2154.13 62.6224   5
  -3  -7 -14 2193.67 63.9574   5
  -3   7  14 2211.72 50.7042  11
   3   7 -14 2221.87 63.1567  13
   3   7 -13 1959.49 68.0138   5
  -3  -7 -13 2121.08 70.0558   5
   3   7 -13 2014.56 67.5555  13
  -3   7  13 1995.86 56.7599  11
  -3  -7 -12 8974.37 147.607   5
   3   7 -12 8982.30 146.932   5
  -3   7  12 8737.07 124.164  11
   3   7 -12 8878.99 144.343  13
  -3   7  12 8525.39 127.350   4
  -3  -7 -11 4750.05 112.792   5
   3   7 -11 4732.05 111.716   5
  -3   7  11 4874.47 104.988   4
  -3   7  11 4669.96 95.2092  11
   3   7 -11 4849.90 113.702  13
  -3  -7 -10 5691.59 126.214   5
   3   7 -10 5685.96 121.964   5
  -3   7  10 5552.29 117.574   4
  -3   7  10 5540.01 103.187  11
   3   7 -10 5811.75 124.261  13
   3   7 -10 5511.41 100.751   8
   3   7  -9 69.3795 30.8962   5
  -3  -7  -9 62.5771 29.5044   5
   3  -7   9 53.3300 41.0785   1
  -3   7   9 37.3500 27.2844   4
  -3   7   9 44.8660 21.6636  11
   3   7  -9 24.9736 32.2249  13
   3   7  -9 120.366 25.1778   8
   3   7  -8 8575.83 142.378   5
   3  -7   8 8332.34 224.631   1
  -3   7   8 8505.11 141.686   4
   3   7  -8 8387.84 131.203   3
   3   7  -8 8580.37 145.922  13
  -3   7   8 8338.62 120.169  11
  -3   7   8 8240.64 127.854   7
   3   7  -8 8449.52 125.193   8
  -3   7   7 13660.5 176.647   4
  -3  -7  -7 13603.1 181.549   5
   3   7  -7 14051.5 177.359   5
   3  -7   7 14003.1 280.371   1
   3   7  -7 13501.6 156.772   3
   3   7  -7 14104.1 179.462  13
  -3   7   7 13827.2 146.157  11
  -3   7   7 14025.8 163.647   7
   3   7  -7 13501.1 155.892   8
   3   7  -6 20414.7 259.517   2
   3  -7   6 19965.3 320.829   1
   3   7  -6 19818.1 179.771   3
  -3  -7  -6 19776.8 208.297   5
  -3   7   6 20316.4 205.528   4
   3   7  -6 20560.0 208.711   5
  -3   7   6 19936.2 192.475   7
   3   7  -6 19877.8 185.008   8
  -3   7   5 31491.6 248.225   4
   3   7  -5 31672.7 248.646   5
  -3  -7  -5 30508.8 247.386   5
   3   7  -5 30982.2 321.381   2
  -3   7   5 31531.0 233.608  12
   3   7  -5 31112.9 245.398  13
  -3   7   5 30393.2 248.388   9
  -3   7   5 30672.0 234.674   7
   3   7  -5 31127.6 226.868   8
   3   7  -4 89016.5 399.484   5
  -3   7   4 87685.4 404.069   4
   3   7  -4 86756.4 542.802   2
   3   7  -4 89439.7 366.411  12
  -3   7   4 90032.3 393.536  12
   3   7  -4 92620.8 397.147  13
  -3   7   4 86813.5 398.957   9
   3   7  -4 89469.0 375.158   8
  -3   7   4 89967.6 387.901   7
  -3   7   3 24377.7 190.610   6
   3   7  -3 24035.7 203.870   5
   3   7  -3 23288.5 282.354   2
  -3   7   3 24279.6 203.538  12
   3   7  -3 24334.1 194.602  12
   3   7  -3 24365.3 198.148  13
  -3   7   3 23706.8 201.778   7
  -3   7   3 24706.1 213.676   9
   3   7  -3 24098.2 193.090   8
  -3   7   2 92677.9 350.298   6
   3   7  -2 93198.2 386.109   5
  -3   7   2 92018.6 383.513   4
   3   7  -2 91259.7 383.141  12
   3   7  -2 92561.2 370.036  13
  -3   7   2 91846.6 397.128  12
   3   7  -2 92701.9 371.369   8
  -3   7   2 93916.9 391.216   7
   3   7  -1 23111.3 194.663   5
   3   7  -1 22735.3 283.804   2
  -3   7   1 23953.2 188.719   4
   3   7  -1 23615.5 181.425  13
   3   7  -1 23281.9 197.831  12
  -3   7   1 24167.5 202.355  12
   3   7  -1 22974.7 188.032   8
  -3   7   1 24318.5 202.559   9
  -3   7   1 24162.6 196.685   7
   3   7   0 11364.7 135.044   5
   3   7   0 11173.1 135.567   6
   3   7   0 10988.9 121.688   4
  -3   7   0 11060.9 116.865   3
   3   7   0 10812.5 201.240   2
  -3   7   0 10949.2 124.526   4
   3   7   0 11426.8 139.479  12
  -3   7   0 11004.1 139.140  12
   3   7   0 11419.0 123.434  13
   3   7   0 11219.9 132.568   8
  -3   7   0 11072.3 134.473   9
  -3   7   0 10979.9 135.197   7
   3   7   1 24081.7 195.704   5
  -3   7  -1 23780.4 197.066   7
   3   7   1 23577.9 192.152   6
   3   7   1 23706.7 183.484   4
  -3   7  -1 23102.9 173.527   3
  -3   7  -1 23725.3 175.601   4
   3   7   1 22931.0 201.637  12
   3   7   1 24040.2 174.092  13
  -3   7  -1 23506.0 190.952   9
  -3   7  -2 90868.7 395.509   7
   3   7   2 92858.7 379.791   6
   3   7   2 89619.3 374.845   4
  -3   7  -2 91168.7 355.407   3
   3   7   2 90451.4 597.646   2
   3   7   2 92938.8 406.556  12
  -3   7  -2 92245.6 399.785  12
   3   7   2 91688.0 353.278   7
  -3   7  -2 91723.2 369.810   9
   3   7   3 24316.1 197.203   6
   3   7   3 23979.9 200.382   4
  -3   7  -3 24310.3 190.716   3
   3   7   3 24380.2 316.142   2
   3   7   3 24917.4 212.649  12
  -3   7  -3 24402.2 207.851  12
  -3   7  -3 24306.0 186.325   9
   3   7   3 23758.9 202.830   8
   3   7   3 23716.6 190.809   7
   3   7   3 24033.2 181.399  10
  -3   7  -4 90337.2 407.070   7
   3   7   4 90164.0 384.023   6
  -3   7  -4 90005.0 381.006   3
   3   7   4 90359.0 410.230  12
  -3   7  -4 89830.4 399.193  12
   3   7   4 89601.8 386.395   7
   3   7   4 89713.6 370.001  10
   3   7   5 32008.8 244.364   4
   3   7   5 30886.7 232.762   6
  -3   7  -5 32173.2 250.168   7
  -3   7  -5 31379.4 237.941   3
  -3   7  -5 31028.4 233.222  12
   3   7   5 31366.6 245.633  12
   3   7   5 30829.2 238.077   7
   3   7   5 30771.7 231.409  10
   3   7   6 19778.9 200.780   4
  -3   7  -6 19305.4 198.375   7
   3   7   6 19302.3 188.336   6
  -3   7  -6 19458.5 197.863   3
  -3   7  -6 19532.5 184.856  12
   3   7   6 19664.9 197.604  12
   3   7   6 20146.0 201.301   7
   3   7   6 19615.3 194.713  10
   3   7   7 14036.7 164.643   6
   3   7   7 13842.4 174.849   4
  -3   7  -7 14176.6 173.280   7
  -3   7  -7 13905.4 146.893   5
   3   7   7 14192.3 169.171  12
  -3   7  -7 13924.1 153.575  12
   3   7   7 14517.9 175.630  10
  -3   7  -8 8551.31 138.266   7
   3   7   8 8504.18 140.365   4
  -3   7  -8 8645.70 122.786   5
  -3   7  -8 8503.20 118.985  11
   3   7   8 8469.00 144.974   7
  -3   7  -9 38.3366 23.4810   5
   3   7   9 54.2682 27.7812   4
  -3   7  -9 24.6207 23.3094   3
   3   7   9 32.8312 30.9106  10
   3   7   9 50.5968 31.7579   7
   3   7  10 5387.12 114.620   4
  -3   7 -10 5940.80 109.649   5
  -3   7 -10 5759.57 122.878   3
  -3   7 -10 5706.09 102.221  11
   3   7  10 5543.14 123.212   7
   3   7  10 5804.26 122.696  10
  -3   7 -11 5023.98 113.745   3
  -3   7 -11 4737.54 99.3243   5
   3   7  11 4707.77 103.040   4
   3   7  11 4978.49 113.974   7
   3  -7 -11 4974.27 114.946   8
  -3   7 -11 4726.64 92.2800  11
   3   7  11 4851.83 111.701  10
  -3   7 -12 8826.53 145.059   3
   3   7  12 8638.57 129.496   4
  -3   7 -12 8737.73 129.593   5
   3   7  12 8891.13 144.594   7
   3  -7 -12 8648.28 148.104   8
   3   7  12 8579.11 143.554  10
  -3   7 -13 1974.69 60.2935   5
  -3   7 -13 2036.01 68.5457   3
  -3   7 -13 2059.35 71.3684  13
   3   7  13 2020.02 68.1161   7
   3  -7 -13 1998.48 70.3871   8
   3   7  13 2014.80 68.5876  10
  -3   7 -14 2172.66 55.4042   5
  -3   7 -14 2205.69 63.2070   3
  -3   7 -14 2050.29 64.4685  13
   3   7  14 2020.72 60.2656   7
   3  -7 -14 2120.00 65.3458   8
  -3   7 -15 9356.46 103.844   3
  -3  -7  15 9387.26 105.100   3
   3   7  15 9145.68 99.2299   7
   3  -7 -15 9370.83 108.807   8
   3   8 -15 9861.48 95.6415   5
  -3  -8 -15 10023.8 92.8765   5
   3   8 -14 2426.68 61.3256   5
  -3  -8 -14 2339.93 59.3278   5
   3   8 -14 2311.90 59.6141  13
   3   8 -13 476.581 37.4220   5
  -3  -8 -13 433.254 36.3521   5
   3   8 -13 405.753 36.4457  13
   3   8 -12 1410.02 61.2570   5
  -3  -8 -12 1543.70 63.8898   5
   3   8 -12 1457.97 63.5900  13
  -3   8  12 1425.85 55.0983   4
   3   8 -11 13417.5 182.202   5
  -3  -8 -11 13582.5 180.655   5
  -3   8  11 13262.1 170.599   4
   3   8 -10 12936.6 181.947   5
  -3   8  10 12557.0 174.222   4
   3   8 -10 12734.4 180.272  13
   3   8  -9 18432.4 216.756   5
  -3  -8  -9 18121.5 219.508   5
  -3   8   9 17947.8 210.626   4
   3   8  -9 17877.4 217.804  13
   3   8  -9 17579.3 175.125   8
  -3   8   9 17664.5 191.971   7
   3  -8   8 16488.4 321.493   1
  -3   8   8 17202.3 206.752   4
  -3   8   8 16757.4 322.559   1
   3   8  -8 17050.5 209.651   5
  -3  -8  -8 17212.9 209.866   5
  -3   8   8 16901.6 189.673   7
   3   8  -8 16623.6 173.601   8
   3  -8   7 81058.3 694.872   1
   3   8  -7 81429.3 443.791   5
  -3  -8  -7 82844.2 452.989   5
  -3   8   7 81513.4 415.644   7
   3   8  -7 82005.7 382.790   8
   3   8  -6 5568.56 114.240   5
  -3  -8  -6 5552.58 116.793   5
  -3   8   6 5515.45 115.151   4
   3  -8   6 5378.97 177.817   1
   3   8  -6 5559.70 111.317  13
   3   8  -6 5489.80 100.529   8
  -3   8   6 5420.91 107.825   7
  -3  -8  -5 22319.2 222.210   5
  -3   8   5 22972.9 223.121   4
   3   8  -5 22174.0 217.451   5
   3   8  -5 22533.5 286.370   2
   3   8  -5 21912.8 188.978  12
   3   8  -5 22401.0 214.693  13
  -3   8   5 22292.7 210.073  12
  -3   8   5 22326.3 212.154   7
  -3   8   5 22371.7 222.247   9
   3   8  -5 22109.8 196.521   8
  -3   8   4 20700.8 194.145   6
   3   8  -4 21185.8 209.450   5
   3   8  -4 21225.4 281.174   2
  -3   8   4 20744.5 325.465   1
   3   8  -4 21136.5 192.148  12
   3   8  -4 21875.4 202.449  13
  -3   8   4 21361.0 205.218  12
  -3   8   4 19827.8 204.812   7
   3   8  -4 21346.1 189.667   8
  -3   8   4 19942.4 205.107   9
  -3   8   3 17543.3 170.494   6
   3   8  -3 17856.8 187.731   5
  -3   8   3 18042.9 186.290   4
   3   8  -3 17196.7 257.529   2
   3   8  -3 17420.8 173.751  13
   3   8  -3 17112.7 174.970  12
  -3   8   3 17037.0 183.904  12
   3   8  -3 17368.8 170.966   8
  -3   8   3 17335.1 184.187   7
  -3   8   3 17928.9 192.027   9
  -3   8   2 12830.5 140.766   6
  -3   8   2 12772.9 152.950   4
   3   8  -2 12406.2 154.266   5
   3   8  -2 13033.6 225.602   2
  -3   8   2 12884.6 159.234  12
   3   8  -2 12760.8 145.358  13
   3   8  -2 12983.0 154.520  12
   3   8  -2 12832.8 146.434   8
  -3   8   2 12899.5 155.863   7
   3   8  -1 48764.4 256.461   4
   3   8  -1 49987.2 300.826   5
   3   8  -1 49014.9 304.548   6
  -3   8   1 50082.3 265.626   6
   3   8  -1 49061.2 440.913   2
  -3   8   1 46890.2 447.903   1
  -3   8   1 48415.3 286.071   4
  -3   8   1 48390.4 247.452   3
   3   8  -1 50648.8 305.613  12
  -3   8   1 50327.4 311.486  12
   3   8  -1 49940.3 274.032  13
   3   8  -1 49764.7 288.728   8
  -3   8   1 48432.7 304.643   7
  -3   8   1 50532.9 309.136   9
   3   8   0 13663.0 142.402   4
   3   8   0 13564.9 158.731   5
   3   8   0 13752.9 158.932   6
  -3   8   0 13546.5 134.618   3
   3   8   0 13834.7 239.821   2
  -3   8   0 13795.8 242.647   1
  -3   8   0 13773.2 146.776   4
   3   8   0 13855.3 165.186  12
  -3   8   0 13540.0 165.861  12
   3   8   0 13657.5 140.155  13
   3   8   0 13985.9 155.107   8
  -3   8   0 14235.2 162.822   9
  -3   8   0 14006.1 162.702   7
   3   8   1 48071.5 276.619   4
  -3   8  -1 49893.7 305.972   7
   3   8   1 47863.4 295.248   6
  -3   8  -1 49134.5 263.183   3
   3   8   1 46722.5 450.784   2
  -3   8  -1 48247.0 264.806   4
  -3   8  -1 48907.2 454.569   1
   3   8   1 47706.9 307.093  12
   3   8   1 49480.9 257.329  13
  -3   8  -1 49693.2 295.127   9
   3   8   1 49507.5 293.118   8
   3   8   1 49889.5 262.812   7
   3   8   2 12852.5 148.304   4
   3   8   2 12428.5 151.488   6
  -3   8  -2 12567.0 235.746   1
  -3   8  -2 12224.7 136.620   3
  -3   8  -2 12780.5 160.415  12
   3   8   2 12331.6 160.221  12
  -3   8  -2 12425.9 147.719   9
   3   8   2 12320.4 138.781   7
   3   8   3 18041.3 181.540   4
   3   8   3 17370.6 179.616   6
  -3   8  -3 17203.9 168.872   3
  -3   8  -3 17270.5 285.044   1
  -3   8  -3 18405.7 191.854  12
   3   8   3 18065.4 192.560  12
   3   8   3 17973.9 178.811   9
  -3   8  -3 17518.2 171.400   9
   3   8   3 17580.9 173.999   7
   3   8   3 17521.7 159.501  10
  -3   8  -4 21431.6 210.732   7
   3   8   4 21049.8 199.311   6
  -3   8  -4 21207.2 321.936   1
  -3   8  -4 21071.2 193.330   3
   3   8   4 20992.3 212.059  12
  -3   8  -4 21122.8 206.187  12
   3   8   4 20827.5 196.706   7
  -3   8  -4 21546.8 183.919   9
   3   8   4 20970.8 184.895  10
  -3   8  -5 22824.3 220.483   7
   3   8   5 22589.9 218.332   4
   3   8   5 21926.0 210.334   6
  -3   8  -5 22174.8 341.480   1
  -3   8  -5 22300.7 204.838   3
   3   8   5 21801.9 216.446  12
  -3   8  -5 21899.6 208.539  12
   3   8   5 22359.8 212.031   7
   3   8   5 22194.5 200.199  10
   3   8   6 5411.81 111.705   4
  -3   8  -6 5423.49 110.602   7
   3   8   6 5367.13 106.849   6
  -3   8  -6 5276.23 106.821   3
   3   8   6 5396.05 111.228  12
  -3   8  -6 5349.20 102.935  12
   3   8   6 5270.33 109.259   7
   3   8   6 5366.37 106.102  10
   3   8   7 82547.1 416.723   6
   3   8   7 83332.8 438.292   4
  -3   8  -7 82482.4 426.679   7
  -3   8  -7 82384.4 429.516   3
   3   8   7 82388.2 422.912  12
  -3   8  -7 82898.9 385.389  12
   3   8   7 83856.2 429.525  10
  -3   8  -8 15952.8 196.898   3
   3   8   8 17134.3 203.844   4
  -3   8  -8 16475.1 194.804   7
  -3   8  -8 16714.1 169.047   5
   3   8   8 16440.4 199.161  10
   3   8   9 18186.7 209.671   4
  -3   8  -9 17763.0 179.668   5
   3   8   9 18061.4 218.270   7
  -3   8 -10 12449.9 152.034   5
   3   8  10 12692.6 182.693   7
   3   8  11 13552.5 170.302   4
  -3   8 -11 13421.1 155.615   5
  -3   8 -11 13395.8 180.222  13
   3   8  11 13344.3 182.471   7
   3  -8 -11 13578.1 180.656   8
   3   8  11 14060.2 181.444  10
   3   8  12 1459.59 56.0033   4
  -3   8 -12 1486.51 53.0599   5
  -3   8 -12 1557.96 62.9807   3
  -3   8 -12 1427.23 62.9619  13
   3   8  12 1387.95 61.2118   7
   3  -8 -12 1519.16 64.1463   8
   3   8  12 1528.83 63.1147  10
  -3   8 -13 403.166 35.4371   3
  -3   8 -13 433.719 29.5932   5
   3   8  13 450.636 36.9553  10
   3  -8 -13 417.024 36.4316   8
   3   8  13 382.200 34.8620   7
  -3   8 -14 2460.49 60.8007   3
  -3  -8  14 2421.05 58.4984   3
  -3   8 -14 2307.79 48.2156   5
   3  -8 -14 2446.62 63.5307   8
   3   8  14 2481.62 60.7158   7
  -3   8 -15 10078.3 97.0883   3
  -3  -8  15 10006.8 93.7226   3
  -3   8 -15 10167.2 100.605  13
   3  -8 -15 9873.64 100.044   8
   3   9 -14 8034.69 96.3818   5
  -3  -9 -14 7899.29 90.3509   5
   3   9 -14 7807.43 94.4919  13
   3   9 -13 1227.56 49.1252   5
  -3  -9 -13 1222.62 48.0931   5
   3   9 -13 1213.60 49.2135  13
  -3  -9 -12 9732.61 136.956   5
   3   9 -12 9979.98 141.670   5
   3   9 -12 9551.01 138.177  13
  -3   9  12 9781.53 128.874   4
   3   9 -11 13853.0 175.542   5
  -3  -9 -11 13407.2 174.822   5
   3   9 -11 14126.0 178.587  13
  -3   9  11 13868.7 168.232   4
   3   9 -10 3672.77 99.7739   5
  -3  -9 -10 3766.95 99.6587   5
  -3   9  10 3870.65 97.9234   4
   3   9 -10 3573.07 96.9697  13
  -3   9   9 8663.87 149.843   4
   3   9  -9 8605.77 151.326   5
  -3  -9  -9 9060.13 154.115   5
  -3   9   9 8682.98 138.430   7
  -3   9   8 28390.2 269.251   4
   3   9  -8 28755.3 269.367   5
  -3  -9  -8 27171.5 266.469   5
  -3   9   8 27859.9 249.805   7
   3   9  -8 27047.4 214.441   8
   3   9  -7 18675.8 216.119   5
  -3  -9  -7 18455.8 219.239   5
   3  -9   7 18572.6 340.637   1
  -3   9   7 18706.5 218.433   4
  -3   9   7 18412.6 335.833   1
   3   9  -7 18459.5 213.388  13
   3   9  -7 18167.4 180.197   8
  -3   9   7 18084.0 207.145   7
   3   9  -6 22318.6 234.053   5
  -3  -9  -6 22570.2 237.250   5
  -3   9   6 21350.7 232.483   4
   3  -9   6 22420.4 370.071   1
  -3   9   6 22019.0 361.044   1
   3   9  -6 22872.5 228.106  13
  -3   9   6 21446.6 213.256  12
  -3   9   6 22248.5 226.382   7
   3   9  -6 21495.8 197.744   8
   3   9  -5 6870.16 128.773   5
  -3  -9  -5 6791.04 129.280   5
  -3   9   5 6541.35 193.393   1
   3   9  -5 6872.84 113.148  12
   3   9  -5 6893.74 124.169  13
  -3   9   5 6546.77 121.665  12
  -3   9   5 6478.52 122.867   7
   3   9  -5 6587.44 110.669   8
  -3   9   5 6598.86 128.668   9
  -3   9   4 22478.3 211.785   6
   3   9  -4 22954.0 226.380   5
  -3   9   4 22616.3 346.122   1
   3   9  -4 22703.7 305.893   2
   3   9  -4 22200.6 208.933  12
   3   9  -4 22020.1 211.430  13
  -3   9   4 22496.5 223.472  12
  -3   9   4 22704.4 224.990   7
  -3   9   4 21894.8 224.227   9
   3   9  -4 22380.5 201.034   8
  -3   9   3 7540.81 119.829   6
   3   9  -3 7546.53 128.047   5
  -3   9   3 7364.15 127.620   4
  -3   9   3 7612.72 197.650   1
   3   9  -3 7513.32 180.407   2
   3   9  -3 7623.13 120.150  13
   3   9  -3 7384.28 124.465  12
  -3   9   3 7306.95 128.219  12
   3   9  -3 7383.97 117.119   8
  -3   9   3 7755.82 133.604   9
  -3   9   3 7482.50 129.686   7
  -3   9   2 5804.30 101.621   6
   3   9  -2 5480.03 113.465   6
   3   9  -2 5322.57 107.564   5
   3   9  -2 5706.75 159.890   2
  -3   9   2 5618.06 168.713   1
  -3   9   2 5678.99 107.204   4
  -3   9   2 5633.16 113.625  12
   3   9  -2 5621.52 109.605  12
   3   9  -2 5691.72 100.931  13
   3   9  -2 5588.87 103.072   8
  -3   9   2 5608.55 111.886   7
   3   9  -1 40575.9 243.357   4
   3   9  -1 39744.1 293.046   6
  -3   9   1 41226.4 258.040   6
   3   9  -1 40108.4 429.538   2
  -3   9   1 40330.3 441.202   1
  -3   9   1 40356.7 272.034   4
   3   9  -1 40552.6 298.906  12
  -3   9   1 40768.6 300.115  12
   3   9  -1 40339.6 255.891  13
   3   9  -1 41523.8 275.328   8
  -3   9   1 41550.1 297.398   7
   3   9   0 9089.21 121.760   4
   3   9   0 9006.41 138.584   6
  -3   9   0 9241.73 120.264   6
  -3   9   0 9094.63 126.248   4
  -3   9   0 9226.31 114.194   3
   3   9   0 9202.31 208.784   2
   3   9   0 8984.33 117.248  13
   3   9   0 8681.06 138.315  12
  -3   9   0 8924.02 143.761  12
  -3   9   0 9128.68 140.295   9
   3   9   0 9079.24 132.084   8
  -3   9   0 9135.26 140.336   7
  -3   9  -1 41344.4 295.922   7
   3   9   1 40051.3 287.435   6
  -3   9  -1 40118.3 242.815   3
  -3   9  -1 40499.5 251.391   4
  -3   9  -1 40937.0 446.312   1
   3   9   1 39043.9 293.510  12
  -3   9  -1 39901.9 285.592   9
   3   9   1 40439.8 278.682   8
   3   9   1 40413.5 252.207   7
   3   9   2 5775.13 106.185   4
   3   9   2 5702.59 109.898   6
  -3   9  -2 5639.51 169.598   1
  -3   9  -2 5521.13 95.0592   3
   3   9   2 5885.84 117.102  12
  -3   9  -2 5723.22 116.148  12
  -3   9  -2 5555.27 106.903   9
   3   9   2 5587.89 109.558   8
   3   9   2 5725.87 100.811   7
   3   9   3 7117.53 122.760   4
  -3   9  -3 7496.80 130.379   7
   3   9   3 7380.82 126.061   6
  -3   9  -3 7286.68 194.654   1
  -3   9  -3 7185.97 112.877   3
   3   9   3 7193.20 131.322  12
  -3   9  -3 7364.53 130.198  12
   3   9   3 7243.03 123.809   9
   3   9   3 7161.94 106.140  10
  -3   9  -3 7160.84 117.239   9
   3   9   3 7350.02 118.881   7
   3   9   4 22319.6 218.590   4
  -3   9  -4 23173.3 227.164   7
   3   9   4 22668.2 219.620   6
  -3   9  -4 22625.6 205.340   3
  -3   9  -4 23251.1 353.570   1
   3   9   4 22613.7 229.697  12
  -3   9  -4 22788.0 224.379  12
   3   9   4 22834.9 213.029   9
  -3   9  -4 22644.2 201.831   9
   3   9   4 22888.8 215.157   7
   3   9   4 22681.0 197.510  10
  -3   9  -5 6740.16 127.711   7
   3   9   5 6981.83 126.198   6
  -3   9  -5 6817.65 118.517   3
  -3   9  -5 6819.34 122.863  12
   3   9   5 6911.18 124.487   7
   3   9   5 6946.68 116.545  10
   3   9   6 21929.2 232.625   4
  -3   9  -6 21746.2 226.604   7
   3   9   6 21456.4 220.079   6
  -3   9  -6 22065.1 218.856   3
   3   9   6 22486.7 229.951  12
  -3   9  -6 21862.3 213.540  12
   3   9   6 22728.3 231.054   7
   3   9   6 21555.0 213.633  10
   3   9   7 18558.4 205.038   6
  -3   9  -7 18756.4 208.061   7
   3   9   7 19403.6 219.845   4
  -3   9  -7 19117.6 208.462   3
   3   9   7 18477.3 208.946  12
  -3   9  -7 18163.0 187.393  12
   3   9   7 18590.4 215.412   7
   3   9   7 18890.4 206.015  10
   3   9   8 27588.2 261.994   4
  -3   9  -8 27081.8 246.861   7
  -3   9  -8 27335.8 253.765   3
   3   9   8 27161.3 243.960  12
  -3   9  -8 27546.1 244.284  13
   3   9   8 27416.5 254.920  10
   3   9   9 8946.85 150.404   4
  -3   9  -9 8594.38 148.056   3
  -3   9  -9 8934.52 143.100  13
   3   9   9 8587.06 153.869   7
   3   9   9 8669.08 149.363  10
   3   9  10 3738.21 97.3128   4
  -3   9 -10 3635.70 96.4264   3
  -3   9 -10 3856.08 96.3459  13
   3   9  10 3810.45 103.995   7
   3   9  11 13706.2 168.496   4
  -3   9 -11 13668.1 171.223  13
   3  -9 -11 13506.4 171.645   8
   3   9  11 13907.6 179.396   7
   3   9  12 10164.9 131.817   4
  -3   9 -12 10157.2 139.712  13
   3   9  12 10109.5 141.113  10
   3  -9 -12 9874.49 139.647   8
   3   9  12 10175.7 142.690   7
  -3  -9  13 1305.48 46.2826   3
  -3   9 -13 1259.56 48.4350  13
   3  -9 -13 1261.59 49.6810   8
   3   9  13 1316.76 49.4817   7
  -3   9 -14 7772.02 93.8672   3
  -3  -9  14 7636.92 86.0026   3
  -3   9 -14 7867.54 95.1878  13
   3  -9 -14 7821.01 95.9617   8
   3   9  14 7595.34 92.9617   7
   3  10 -14 3197.88 54.0457   5
   3  10 -14 3184.64 54.0769  13
   3  10 -13 1900.90 51.7256   5
  -3 -10 -13 1867.02 48.5341   5
   3  10 -13 1884.47 49.9986   6
   3  10 -13 1792.39 51.0978  13
   3  10 -12 1494.77 54.9505   5
  -3 -10 -12 1502.94 51.9542   5
   3  10 -12 1454.97 53.6696  13
  -3  10  12 1426.99 49.2306   4
  -3  10  11 689.424 41.6375   4
   3  10 -11 683.263 43.9338   5
  -3 -10 -11 629.337 42.5425   5
  -3  10  10 6151.91 119.378   4
   3  10 -10 6159.65 121.638   5
  -3 -10 -10 6053.25 117.962   5
  -3  10  10 5980.47 104.641   7
  -3 -10  -9 12055.7 172.283   5
   3  10  -9 11768.5 173.294   5
  -3  10   9 12348.7 175.226   4
   3  10  -9 11887.1 171.825  13
   3  10  -9 11697.0 155.172   9
  -3  10   9 12068.0 159.931   7
   3  10  -8 40376.4 318.553   5
  -3 -10  -8 37982.9 311.492   5
  -3  10   8 39948.8 317.637   4
   3  10  -8 38842.2 305.534  13
  -3  10   8 37898.9 294.940   7
  -3  10   7 12005.3 182.295   4
   3  10  -7 12378.3 173.018  13
  -3  10   7 12161.7 173.713   7
  -3 -10  -6 61321.4 389.216   5
   3  10  -6 61929.3 390.649   5
   3 -10   6 61452.0 625.638   1
  -3  10   6 62414.1 399.994   4
  -3  10   6 60511.4 610.014   1
  -3  10   6 59241.5 365.138  12
   3  10  -6 61541.9 375.731  13
   3  10  -6 59977.3 325.301   8
  -3 -10  -5 8800.16 149.902   5
   3  10  -5 7883.13 141.049   5
   3 -10   5 8298.86 230.360   1
  -3  10   5 8604.32 227.874   1
   3  10  -5 8282.99 137.986  13
   3  10  -5 8187.52 128.129  12
  -3  10   5 8311.14 141.927  12
   3  10  -5 8062.92 123.840   8
  -3  10   5 8147.33 150.724   9
  -3  10   5 8405.71 147.922   7
  -3  10   4 89972.9 717.681   1
   3  10  -4 88481.1 432.748  12
  -3  10   4 88874.5 462.689  12
   3  10  -4 89982.4 427.031  13
   3  10  -4 88740.9 408.017   8
  -3  10   4 89534.5 465.944   9
  -3  10   4 91033.5 463.907   7
  -3  10   3 12143.9 158.062   6
   3  10  -3 12025.0 176.674   6
  -3  10   3 12210.7 260.442   1
  -3  10   3 12480.7 169.180   4
   3  10  -3 12097.0 165.608  12
   3  10  -3 11822.4 153.461  13
  -3  10   3 12296.1 175.199  12
   3  10  -3 11920.0 151.508   8
  -3  10   3 12183.8 178.646   9
  -3  10   3 12095.0 171.553   7
  -3  10   2 5799.37 106.720   6
   3  10  -2 5388.24 120.046   6
  -3  10   2 5816.61 181.280   1
  -3  10   2 5699.75 113.063   4
   3  10  -2 5718.11 102.991  13
   3  10  -2 5836.70 117.407  12
  -3  10   2 5775.37 121.942  12
   3  10  -2 5666.80 106.612   8
  -3  10   2 5330.63 117.472   9
  -3  10   2 5675.65 119.772   7
   3  10  -1 8134.80 114.157   4
   3  10  -1 8364.54 141.772   6
  -3  10   1 7806.17 119.389   6
  -3  10   1 7879.17 206.746   1
  -3  10   1 7810.00 127.031   4
   3  10  -1 7912.57 116.410  13
   3  10  -1 8130.18 140.627  12
  -3  10   1 8218.27 144.573  12
   3  10  -1 8285.84 130.121   8
  -3  10   1 8190.15 140.148   7
   3  10   0 1180.09 48.8995   4
  -3  10   0 1166.87 58.2564   7
   3  10   0 1272.54 59.2414   6
  -3  10   0 1166.20 48.0191   6
  -3  10   0 1186.98 50.6395   4
  -3  10   0 1109.47 83.6766   1
   3  10   0 1130.97 45.3349  13
   3  10   0 1107.42 58.2896  12
  -3  10   0 1179.20 61.1917  12
  -3  10   0 1331.42 59.8010   9
   3  10   0 1106.10 51.9608   8
   3  10   1 7773.56 122.746   4
   3  10   1 7698.93 135.442   6
  -3  10  -1 7857.42 208.057   1
  -3  10  -1 7850.42 109.255   3
  -3  10  -1 8027.97 117.389   4
   3  10   1 7440.37 136.792  12
   3  10   1 8067.32 137.763   9
   3  10   1 8135.95 120.579   7
  -3  10  -1 8489.89 139.407   9
   3  10   1 8092.67 132.963   8
   3  10   2 5893.02 111.362   4
   3  10   2 6010.52 118.587   6
  -3  10  -2 5829.28 182.771   1
  -3  10  -2 5798.03 98.5008   3
   3  10   2 5755.30 122.306  12
  -3  10  -2 5707.54 121.811  12
   3  10   2 5711.47 119.282   9
  -3  10  -2 5644.91 112.869   9
   3  10   2 5627.73 104.651   7
   3  10   3 12346.9 168.818   6
   3  10   3 12421.3 166.145   4
  -3  10  -3 12093.9 174.336   7
  -3  10  -3 12222.6 147.342   3
  -3  10  -3 12369.4 266.239   1
   3  10   3 12661.5 179.582  12
  -3  10  -3 12317.4 175.770  12
  -3  10  -3 12466.5 161.831   9
   3  10   3 12305.9 159.709   7
   3  10   3 12569.3 169.356   9
   3  10   3 12334.3 141.000  10
  -3  10  -4 92595.1 468.585   7
   3  10   4 92018.2 460.585   4
   3  10   4 87039.8 450.159   6
  -3  10  -4 89088.7 407.640   3
  -3  10  -4 89970.5 726.140   1
   3  10   4 91446.6 480.819  12
  -3  10  -4 89654.4 462.469  12
   3  10   4 89835.0 440.093   9
  -3  10  -4 88622.3 418.846   9
   3  10   4 89626.1 438.951   7
   3  10   4 89822.8 395.824  10
  -3  10  -5 8354.74 147.606   7
   3  10   5 8586.46 145.791   6
  -3  10  -5 8079.47 129.689   3
   3  10   5 8197.97 147.840  12
  -3  10  -5 8144.90 139.246  12
  -3  10  -5 8280.47 123.182   9
   3  10   5 8285.57 141.608   7
   3  10   5 8344.52 128.952  10
   3  10   6 57796.6 379.734   4
  -3  10  -6 60768.5 379.966   7
   3  10   6 62599.3 381.486   6
  -3  10  -6 59725.5 356.441   3
  -3  10  -6 60086.9 360.351  12
   3  10   6 62203.5 392.231  12
  -3  10  -6 60781.4 332.730  13
   3  10   6 61305.6 387.656   7
   3  10   6 60351.5 355.284  10
   3  10   7 12299.8 170.864   6
  -3  10  -7 12196.0 170.382   7
   3  10   7 12234.7 180.529   4
  -3  10  -7 12039.0 164.787   3
   3  10   7 12330.1 174.495  12
  -3  10  -7 12582.1 158.150  13
  -3  10  -7 12526.2 157.659  12
   3  10   7 12701.7 179.290   7
   3  10   7 12752.2 168.076  10
  -3  10  -8 37786.7 287.134   7
  -3  10  -8 38612.9 294.709   3
   3  10   8 38801.7 289.457  12
  -3  10  -8 38450.0 279.311  13
   3  10   8 38738.0 298.683  10
   3  10   9 11989.3 170.417   4
  -3  10  -9 11664.7 163.474   3
   3  10   9 12102.5 167.254  10
   3  10  10 6187.40 118.630   4
  -3  10 -10 6232.03 115.313   3
  -3  10 -10 6033.31 110.789  13
   3  10  10 6236.02 119.810  10
   3  10  10 6119.93 121.986   7
   3 -10 -10 6072.47 113.801   8
   3  10  11 647.196 41.4613   4
  -3  10 -11 671.164 41.5147   3
  -3  10 -11 650.103 41.3140  13
   3 -10 -11 696.319 42.8640   8
   3  10  11 686.542 44.4997   7
   3  10  12 1443.04 49.8786   4
  -3  10 -12 1513.31 52.0757   3
  -3 -10  12 1433.12 45.4921   3
  -3  10 -12 1435.10 50.6411  13
   3 -10 -12 1426.43 50.9137   8
   3  10  12 1422.05 52.8567   7
  -3 -10  13 1696.64 41.7570   3
  -3  10 -13 1778.18 48.9590   3
  -3  10 -13 1780.78 48.4075  13
   3 -10 -13 1732.21 48.9390   8
   3  10  13 1818.96 50.8689   7
  -3  10 -14 3213.56 52.5865   3
   3  11 -13 3306.52 57.7657   5
   3  11 -12 6733.01 96.4816   5
  -3 -11 -12 6747.80 88.5493   5
   3  11 -12 6935.34 94.4286   6
  -3  11  12 6777.97 89.1048   4
   3  11 -11 1923.59 59.1472   5
  -3 -11 -11 1802.84 55.9560   5
   3  11 -11 1807.76 58.7646   6
  -3  11  11 1789.48 57.0149   4
   3  11 -11 1784.44 57.5818  13
   3  11 -10 2946.96 79.6496   5
  -3 -11 -10 2917.67 76.2650   5
   3  11 -10 3003.04 81.3424   6
  -3  11  10 2915.90 78.7757   4
   3  11 -10 2826.87 77.2802  13
  -3  11  10 2852.40 70.1292   7
   3  11  -9 12740.7 168.834   5
  -3 -11  -9 12909.0 166.602   5
  -3  11   9 13031.3 172.555   4
   3  11  -9 13407.2 168.485  13
   3  11  -9 12771.9 152.747   9
  -3  11   9 12977.0 160.857   7
   3  11  -8 11326.7 165.043   5
  -3 -11  -8 12115.7 168.960   5
  -3  11   8 11954.7 172.527   4
   3  11  -8 11851.5 163.462  13
   3  11  -8 11364.8 157.607   9
  -3  11   8 11432.7 160.315   7
  -3 -11  -7 15664.1 196.571   5
  -3  11   7 15491.2 202.595   4
   3  11  -7 15395.0 187.669  13
   3  11  -7 15171.8 191.275   9
  -3  11   7 15437.7 191.910   7
  -3 -11  -6 4624.12 110.645   5
   3  11  -6 4677.08 116.915   6
  -3  11   6 4653.67 105.152  12
   3  11  -6 4748.58 105.156  13
  -3  11   6 4863.15 112.196   7
  -3 -11  -5 6923.65 133.182   5
   3  11  -5 7180.02 142.708   6
  -3  11   5 6322.98 132.099   4
   3  11  -5 6828.31 120.290  12
  -3  11   5 6648.96 129.679  12
   3  11  -5 6745.91 121.844  13
  -3  11   5 6739.29 131.680   7
   3  11  -5 6654.93 109.676   8
  -3  11   5 6819.81 137.035   9
  -3 -11  -4 6630.01 132.047   5
   3  11  -4 6865.30 140.416   6
  -3  11   4 6583.53 130.138   4
  -3  11   4 6806.57 132.686  12
   3  11  -4 6477.37 117.215  13
   3  11  -4 6758.82 123.814  12
  -3  11   4 6831.62 134.958   7
   3  11  -4 6790.77 114.372   8
  -3  11   4 6738.35 137.705   9
  -3  11   3 17530.2 195.910   6
   3  11  -3 17741.1 219.881   6
  -3  11   3 17868.2 327.984   1
  -3  11   3 18322.5 207.081   4
   3  11  -3 17331.9 204.533  12
   3  11  -3 17771.3 185.860  13
  -3  11   3 18128.4 217.408  12
  -3  11   3 17458.4 217.893   9
   3  11  -3 17559.1 185.438   8
  -3  11   3 18149.9 216.781   7
  -3  11   2 17948.0 191.337   6
   3  11  -2 17130.3 203.895   5
   3  11  -2 18052.4 219.739   6
  -3  11   2 18336.4 330.014   1
  -3  11   2 17535.2 202.808   4
   3  11  -2 18165.3 180.234  13
   3  11  -2 17467.7 215.069  12
  -3  11   2 18047.4 221.397  12
  -3  11   2 16541.3 212.161   9
  -3  11   2 18302.7 220.136   7
   3  11  -2 17479.4 189.466   8
  -3  11   1 2237.40 68.4947   6
   3  11  -1 2136.40 79.5373   6
  -3  11   1 2151.30 71.0541   4
  -3  11   1 2277.14 120.748   1
   3  11  -1 2157.44 62.7969  13
   3  11  -1 2202.61 80.5942  12
  -3  11   1 2232.61 84.3486  12
   3  11  -1 2142.45 80.8409   9
   3  11  -1 2200.73 70.8707   8
  -3  11   1 2135.42 80.2436   7
  -3  11   0 130.618 33.7178   7
   3  11   0 129.980 24.5022   4
   3  11   0 196.556 33.1295   6
  -3  11   0 120.291 23.7697   6
  -3  11   0 196.555 27.7543   4
  -3  11   0 152.371 43.4587   1
   3  11   0 111.917 33.9267  12
  -3  11   0 135.494 33.6020  12
  -3  11   0 106.467 31.1650   9
   3  11   0 109.097 26.9640   8
   3  11   1 2110.73 67.6507   4
   3  11   1 2134.37 78.0213   6
  -3  11  -1 2111.47 116.120   1
  -3  11  -1 2158.28 63.7809   4
   3  11   1 2279.74 80.8141   9
  -3  11  -1 2046.37 74.6805   9
   3  11   1 2060.70 64.5157   7
   3  11   2 17540.4 194.765   4
  -3  11  -2 17775.2 212.281   7
   3  11   2 18280.5 213.319   6
  -3  11  -2 17545.1 323.182   1
   3  11   2 18158.8 225.921  12
  -3  11  -2 18359.9 222.542  12
   3  11   2 18295.6 212.484   9
   3  11   2 17640.7 189.445   7
  -3  11  -2 17934.2 207.834   9
  -3  11  -3 17973.0 215.380   7
   3  11   3 17892.2 201.611   4
   3  11   3 18432.4 213.027   6
  -3  11  -3 17960.0 176.491   3
  -3  11  -3 18326.5 332.610   1
   3  11   3 17931.6 223.600  12
  -3  11  -3 17254.1 216.100  12
   3  11   3 17757.8 206.311   9
  -3  11  -3 17899.1 199.814   9
   3  11   3 17816.5 196.431   7
  -3  11  -4 6872.89 133.387   7
   3  11   4 7179.79 131.999   4
   3  11   4 6547.64 130.684   6
  -3  11  -4 6790.47 112.607   3
  -3  11  -4 6652.62 206.362   1
   3  11   4 6851.89 138.265  12
  -3  11  -4 6617.20 132.930  12
   3  11   4 6436.32 123.853   9
  -3  11  -4 6982.15 122.621   9
   3  11   4 6704.46 125.260   7
  -3  11  -5 6729.76 132.068   7
   3  11   5 6711.81 133.063   4
   3  11   5 7002.27 132.600   6
  -3  11  -5 6960.69 117.160   3
   3  11   5 6890.10 136.611  12
  -3  11  -5 6747.49 130.006  12
   3  11   5 6844.12 115.650  10
  -3  11  -5 6832.73 113.817   9
   3  11   5 6830.10 129.205   7
   3  11   6 4803.83 110.363   6
  -3  11  -6 4781.46 108.687   7
  -3  11  -6 4621.09 98.4295   3
   3  11   6 4743.16 112.907  12
  -3  11  -6 4771.04 104.258  12
   3  11   6 4695.65 110.212   7
   3  11   6 4835.32 101.886  10
   3  11   7 15473.8 189.286   6
  -3  11  -7 14871.7 182.946   7
   3  11   7 15314.4 199.782   4
  -3  11  -7 15176.5 176.418   3
   3  11   7 15102.6 188.792  12
  -3  11  -7 15312.1 170.601  12
  -3  11  -7 15427.6 164.508  13
   3  11   7 15470.1 195.692   7
   3  11   7 15247.9 181.013  10
   3  11   8 11797.1 169.146   4
  -3  11  -8 11261.1 150.858   7
  -3  11  -8 11247.6 151.441   3
   3  11   8 11477.4 154.879  12
  -3  11  -8 11516.0 143.382  13
   3  11   8 11511.6 167.182   7
   3  11   9 12993.5 171.160   4
  -3  11  -9 12963.9 157.050   3
  -3  11  -9 12463.3 147.315  13
   3 -11  -9 12543.5 154.452   8
   3  11  10 3048.90 79.7533   4
  -3  11 -10 2899.10 73.8744   3
  -3  11 -10 2851.76 69.6387  13
   3 -11 -10 2878.29 73.0482   8
   3  11  10 2708.00 78.6873   7
   3  11  11 1874.14 58.6510   4
  -3  11 -11 1816.45 54.9965   3
  -3  11 -11 1779.45 52.4681  13
   3 -11 -11 1866.70 55.3629   8
   3  11  11 1947.20 61.2736   7
   3  11  12 7119.92 92.0996   4
  -3  11 -12 7233.58 92.5435   3
  -3  11 -12 6883.17 86.3561  13
   3 -11 -12 6719.45 89.2407   8
   3  11  12 6981.41 98.8766   7
  -3  11 -13 3464.66 54.0551   3
   3  11  13 3527.06 59.3840   7
   3  12 -12 4013.68 59.7049  13
  -3 -12 -11 1060.47 37.0711   5
   3  12 -11 1145.98 42.0951   6
   3  12 -11 1155.58 41.7779  13
  -3  12  11 1123.71 41.3508   4
  -3 -12 -10 6060.56 94.8097   5
  -3  12  10 5821.28 87.3075   7
   3  12 -10 5812.57 100.081   6
  -3  12  10 6006.52 101.165   4
   3  12 -10 5999.53 95.6472  13
  -3 -12  -9 5799.67 101.844   5
   3  12  -9 5821.85 110.736   6
  -3  12   9 5853.90 109.091   4
   3  12  -9 5974.32 102.269  13
   3  12  -9 5902.60 94.5362   9
  -3  12   9 5586.14 98.2236   7
  -3 -12  -8 2573.66 75.0711   5
  -3  12   8 2636.34 80.8649   4
   3  12  -8 2538.34 72.5859  13
   3  12  -8 2451.94 72.0699   9
  -3  12   8 2566.69 74.1540   7
  -3 -12  -7 568.294 42.8387   5
  -3  12   7 499.136 45.0998   4
   3  12  -7 503.786 39.9251  13
   3  12  -7 564.346 43.7306   9
  -3  12   7 539.214 42.6277   7
  -3 -12  -6 9910.53 152.896   5
   3  12  -6 9960.85 142.991  13
  -3  12   6 10164.8 149.581  12
   3  12  -6 9712.04 159.026   9
  -3  12   6 10067.6 158.307   7
  -3 -12  -5 2650.36 83.2878   5
   3  12  -5 2383.75 80.7552   5
   3  12  -5 2580.81 87.4819   6
  -3  12   5 2745.85 85.6225   4
  -3  12   5 2714.55 84.4587  12
   3  12  -5 2667.49 75.4928  12
   3  12  -5 2609.81 75.7337  13
   3  12  -5 2649.05 87.4065   9
  -3  12   5 2689.97 86.6164   7
  -3 -12  -4 2920.30 89.3799   5
   3  12  -4 3043.68 94.0645   6
   3  12  -4 2829.21 89.2531   5
  -3  12   4 2916.50 87.9295   4
   3  12  -4 2978.83 84.5632  12
   3  12  -4 2915.84 77.6674  13
  -3  12   4 3062.28 91.1914  12
  -3  12   4 2913.93 90.4470   7
  -3  12   4 2841.90 92.5570   9
   3  12  -4 2826.17 72.6540   8
   3  12  -3 8903.87 153.780   5
   3  12  -3 9283.35 160.062   6
  -3  12   3 9109.90 148.720   4
   3  12  -3 8961.69 148.381  12
  -3  12   3 9081.32 157.254  12
   3  12  -3 8862.32 127.372  13
  -3  12   3 8876.44 155.091   9
   3  12  -3 8841.16 129.879   8
  -3  12   3 8918.36 156.229   7
  -3  12   2 8459.54 132.888   6
   3  12  -2 8253.43 151.443   6
  -3  12   2 8356.72 138.920   4
   3  12  -2 8448.01 149.853  12
  -3  12   2 8110.93 153.004  12
   3  12  -2 8346.36 156.031   9
  -3  12   2 7736.73 147.893   9
  -3  12   2 7690.36 149.656   7
  -3  12   1 1427.58 56.7448   6
  -3  12   1 1295.15 68.0756   7
   3  12  -1 1494.15 70.0643   6
  -3  12   1 1414.85 57.7078   4
   3  12  -1 1496.21 68.9175  12
  -3  12   1 1404.66 69.1706  12
   3  12  -1 1513.54 71.2483   9
  -3  12   0 1018.20 47.3997   6
   3  12   0 1051.07 46.7034   4
   3  12   0 1027.67 59.3343   6
  -3  12   0 1052.91 48.6564   4
   3  12   0 943.039 59.1411  12
  -3  12   0 1006.69 61.3506  12
   3  12   0 980.156 59.9488   9
  -3  12   0 1033.84 59.6467   9
   3  12   1 1547.72 68.2520   6
   3  12   1 1442.89 57.0098   4
   3  12   1 1591.66 69.2576   9
  -3  12  -1 1467.46 65.9593   9
   3  12   1 1410.82 55.3504   7
  -3  12  -2 8652.34 152.127   7
   3  12   2 8313.28 133.358   4
   3  12   2 8159.60 148.049   6
   3  12   2 8634.48 158.776  12
  -3  12  -2 8762.72 156.780  12
   3  12   2 7990.25 147.611   9
  -3  12  -2 8452.34 145.070   9
   3  12   2 8483.28 131.141   7
  -3  12  -3 8842.25 153.260   7
   3  12   3 8874.55 143.676   4
   3  12   3 9025.97 153.801   6
   3  12   3 9146.35 161.857  12
  -3  12  -3 8851.59 155.571  12
   3  12   3 8825.49 148.211   9
   3  12   3 9010.48 141.805   7
  -3  12  -3 8840.74 143.261   9
  -3  12  -4 2786.78 87.5639   7
   3  12   4 2877.81 86.6519   4
   3  12   4 2823.46 89.8784   6
  -3  12  -4 2832.25 69.3068   3
   3  12   4 2949.30 93.5356  12
  -3  12  -4 2843.62 89.2523  12
   3  12   4 2943.95 83.2390   7
   3  12   4 2855.62 83.4989   9
  -3  12  -4 2861.26 80.1549   9
  -3  12  -5 2869.79 86.2816   7
   3  12   5 2774.89 85.9180   4
   3  12   5 2599.36 83.5436   6
  -3  12  -5 2700.81 70.5562   3
  -3  12  -5 2595.90 83.0839  12
   3  12   5 2802.02 89.4636  12
   3  12   5 2747.67 82.4342   7
   3  12   5 2634.00 77.3928   9
  -3  12  -5 2672.31 71.7235   9
   3  12   6 10044.4 153.527   6
   3  12   6 9886.07 156.336   4
  -3  12  -6 9907.18 148.167   7
  -3  12  -6 10090.6 133.020   3
  -3  12  -6 9998.79 144.710  12
   3  12   6 9832.37 156.240  12
   3  12   6 10276.4 154.562   7
  -3  12  -7 463.161 37.9143   7
  -3  12  -7 528.624 37.2470   3
   3  12   7 489.564 41.5573  12
   3  12   7 491.813 42.5784   7
   3  12   8 2636.60 79.5605   4
  -3  12  -8 2477.88 67.9965   7
  -3  12  -8 2518.44 67.1844   3
   3  12   8 2482.39 70.6558  12
   3  12   8 2580.57 77.4817   7
   3  12   9 5888.50 108.812   4
  -3  12  -9 5732.27 95.7545   3
   3  12  10 6096.91 102.895   4
  -3  12 -10 6167.57 89.5426   3
  -3  12 -10 5807.12 78.6193  13
   3 -12 -10 5909.32 87.0806   8
   3  12  11 1099.61 41.4746   4
  -3  12 -11 1092.37 36.0291   3
  -3  12 -11 986.065 30.5138  13
   3  12  11 1075.56 42.6235   7
   3 -12 -11 1031.00 34.8531   8
   3  12  12 3952.16 58.1429   4
   3  12  12 3927.08 63.3996   7
  -3  13  11 4477.81 62.9289   4
   3  13 -10 4353.26 73.5548   6
   3  13 -10 4326.57 67.0851  13
  -3  13  10 4424.24 75.3247   4
  -3 -13  -9 5419.33 83.8091   5
  -3  13   9 5316.90 85.1570   7
   3  13  -9 5485.61 92.4216   6
  -3  13   9 5461.44 94.2691   4
   3  13  -9 5293.66 82.6032  13
  -3 -13  -8 5716.61 96.9406   5
   3  13  -8 5512.01 100.391   5
  -3  13   8 5705.12 98.8033   7
   3  13  -8 5833.13 104.890   6
  -3  13   8 5818.85 105.095   4
   3  13  -8 5461.20 90.4630  13
   3  13  -8 5595.05 92.2319   9
  -3 -13  -7 8615.65 127.791   5
   3  13  -7 8871.89 131.541   5
   3  13  -7 8412.72 114.908  13
   3  13  -7 8060.21 123.341   9
  -3  13   7 8287.91 127.568   7
  -3 -13  -6 638.932 43.3441   5
   3  13  -6 646.753 45.3382   5
  -3  13   6 656.260 46.8211   4
  -3  13   6 617.556 41.1781  12
   3  13  -6 593.263 37.6492  13
   3  13  -6 697.107 46.5983   9
  -3  13   6 615.056 44.3464   7
  -3 -13  -5 6838.23 122.643   5
   3  13  -5 6985.95 126.924   5
   3  13  -5 6473.86 127.206   6
  -3  13   5 6741.72 124.880   4
  -3  13   5 6573.40 121.950  12
   3  13  -5 6541.28 104.206  13
   3  13  -5 6890.35 130.940   9
  -3  13   5 6760.83 128.610   7
  -3 -13  -4 8545.05 140.547   5
   3  13  -4 8921.90 152.306   6
  -3  13   4 8653.84 138.730   4
  -3  13   4 8652.87 144.822  12
   3  13  -4 8507.92 134.684  12
  -3  13   4 8511.17 146.379   7
  -3  13   4 8843.56 152.609   9
  -3 -13  -3 5353.48 114.686   5
  -3  13   3 5141.79 117.794   7
   3  13  -3 5252.65 120.324   6
  -3  13   3 5303.30 108.500   4
  -3  13   3 5546.54 121.166  12
   3  13  -3 5183.16 112.051  12
  -3  13   3 5189.63 121.056   9
  -3  13   2 20329.8 233.472   7
   3  13  -2 21166.2 234.825   6
  -3  13   2 21188.2 206.547   4
  -3  13   2 20374.6 237.984  12
   3  13  -2 21279.0 241.802   9
  -3  13   1 4518.20 93.6760   6
  -3  13   1 4407.43 114.339   7
   3  13  -1 4657.19 113.089   6
  -3  13   1 4436.64 94.1161   4
   3  13  -1 4455.15 111.550  12
  -3  13   1 4762.29 117.001  12
   3  13  -1 4669.01 115.091   9
  -3  13   0 1434.39 52.4555   6
   3  13   0 1721.32 71.6649   6
  -3  13   0 1700.34 75.7886  12
   3  13   0 1541.86 70.8646  12
   3  13   0 1746.79 74.4605   9
  -3  13   0 1805.66 73.1352   9
   3  13   1 4506.91 91.3129   4
  -3  13  -1 4153.76 108.065   7
   3  13   1 4384.12 108.802   6
   3  13   1 4480.71 108.964   9
  -3  13  -1 4434.31 107.667   9
   3  13   2 21195.2 203.526   4
  -3  13  -2 20661.1 232.094   7
   3  13   2 21050.9 230.068   6
   3  13   2 21375.0 239.865  12
  -3  13  -2 21846.4 240.506  12
   3  13   2 20722.2 195.987   7
  -3  13  -2 20350.3 219.362   9
   3  13   3 5286.25 106.546   4
   3  13   3 5392.79 118.302   6
  -3  13  -3 5330.86 116.903   7
   3  13   3 5432.44 123.205  12
  -3  13  -3 5358.01 119.280  12
   3  13   3 5298.89 113.080   9
  -3  13  -3 5265.70 107.155   9
   3  13   3 5296.54 103.419   7
   3  13   4 8639.75 137.944   4
  -3  13  -4 8677.69 142.167   7
   3  13   4 8739.14 144.543   6
   3  13   4 8645.36 149.793  12
  -3  13  -4 8646.16 144.203  12
   3  13   4 8363.89 134.832   9
  -3  13  -4 8428.09 125.021   9
   3  13   4 8547.56 131.978   7
   3  13   5 6735.21 124.296   6
   3  13   5 7026.32 126.251   4
  -3  13  -5 6954.18 123.110   7
   3  13   5 6840.28 130.666  12
  -3  13  -5 6770.65 120.465  12
   3  13   5 6735.04 113.956   9
   3  13   5 6981.55 120.101   7
   3  13   6 602.956 42.9813   6
   3  13   6 624.099 44.4760   4
  -3  13  -6 595.303 39.4049   7
   3  13   6 591.035 44.5424  12
  -3  13  -6 644.101 39.9462  12
   3  13   6 594.733 41.8504   7
  -3  13  -7 8251.58 115.738   7
   3  13   7 8643.89 128.001  12
   3  13   7 8598.82 129.244   7
   3  13   8 4848.10 96.2709   4
   3  13   8 5620.96 100.253   7
  -3  13  -9 5283.39 71.3055   3
   3  13   9 5358.56 93.1158   4
   3  13   9 5224.94 91.4771   7
   3  13  10 4454.36 75.4701   4
   3  13  11 4501.49 63.8133   4
  -3  14   9 157.542 21.0978   4
  -3  14   9 127.171 16.6300   7
   3  14  -9 128.138 18.8560   6
  -3  14   8 1861.09 50.9203   7
   3  14  -8 1882.89 52.8538   6
   3  14  -8 1823.10 44.7404   9
  -3  14   7 2101.70 61.1422   4
  -3 -14  -7 2155.14 55.8194   5
  -3  14   7 2081.10 59.8165   7
   3  14  -7 2058.52 61.4563   6
   3  14  -7 2027.56 56.8807   9
  -3 -14  -6 4707.97 87.2755   5
  -3  14   6 4691.47 92.7993   7
  -3  14   6 4601.30 91.5275   4
  -3  14   6 4529.51 83.9954  12
   3  14  -6 4529.95 90.5655   9
  -3 -14  -5 2699.15 71.5224   5
  -3  14   5 2837.19 77.8661   7
  -3  14   5 2862.20 75.2118   4
  -3  14   5 2760.12 73.8608  12
   3  14  -5 2742.69 76.9511   9
  -3 -14  -4 250.892 31.5764   5
   3  14  -4 275.022 36.8592   6
  -3  14   4 264.407 35.4551   7
  -3  14   4 236.858 30.3402   4
  -3  14   4 256.269 34.0850  12
   3  14  -4 285.125 31.0588  12
   3  14  -4 231.201 33.9857   9
  -3 -14  -3 663.041 42.9655   5
  -3  14   3 612.965 46.1030   7
   3  14  -3 656.216 46.9322   6
  -3  14   3 679.532 41.5638   4
   3  14  -3 632.054 41.6650  12
  -3  14   3 639.752 47.1431  12
  -3  14   3 654.331 48.1335   9
  -3 -14  -2 8645.77 134.163   5
  -3  14   2 8582.63 145.090   7
   3  14  -2 8790.93 145.201   6
  -3  14   2 9023.17 124.066   4
  -3  14   2 8797.73 147.596  12
   3  14  -2 9088.10 143.147  12
   3  14  -2 8705.77 144.434   9
   3  14  -1 28351.6 257.235   6
   3  14  -1 28727.3 259.745  12
  -3  14   1 28046.0 262.918  12
   3  14  -1 28050.6 259.139   9
   3  14   0 8537.42 143.662   6
   3  14   0 8542.82 146.849  12
  -3  14   0 8614.94 147.708  12
   3  14   0 8558.62 143.669   9
  -3  14   0 8427.95 138.416   9
   3  14   1 28497.4 254.856   6
   3  14   1 27821.2 254.212   9
  -3  14  -1 27924.9 242.491   9
  -3  14  -2 8879.42 142.342   7
   3  14   2 8821.21 119.517   4
   3  14   2 8730.60 141.676   6
   3  14   2 8979.63 149.682  12
  -3  14  -2 8688.71 145.808  12
   3  14   2 8281.76 137.405   9
  -3  14  -2 8450.82 130.541   9
   3  14   3 661.139 39.8581   4
  -3  14  -3 639.281 43.2206   7
   3  14   3 660.404 46.4002   6
   3  14   3 692.976 49.0168  12
  -3  14  -3 648.503 45.8453  12
   3  14   3 722.719 44.7232   9
  -3  14  -3 562.804 39.2758   9
   3  14   3 627.800 37.4751   7
   3  14   4 248.307 32.5966   6
  -3  14  -4 232.567 29.9106   7
   3  14   4 302.844 32.0463   4
  -3  14  -4 263.069 32.3130  12
   3  14   4 268.972 36.2240  12
   3  14   4 227.086 27.5385   7
   3  14   4 301.010 32.7181   9
  -3  14  -4 252.445 27.4751   9
   3  14   5 2730.19 76.0279   6
  -3  14  -5 2808.14 70.6097   7
   3  14   5 2904.01 73.1378   4
   3  14   5 2754.82 78.5900  12
  -3  14  -5 2689.21 70.5319  12
   3  14   5 2803.72 71.0821   7
  -3  14  -6 4773.55 83.1938   7
   3  14   6 4803.24 91.2409   4
  -3  14  -6 4821.19 81.0148  12
   3  14   6 4740.03 93.2196  12
   3  14   6 4692.40 87.2060   7
   3  14   7 2066.39 59.7211   4
   3  14   7 2026.81 56.7243  12
   3  14   7 1951.11 55.8573   7
   3  14   8 1923.80 51.9146   7
   3  14   9 174.386 21.6086   4
   3  14   9 178.306 19.4920   7
  -3  15   8 1653.75 39.7471   4
  -3  15   7 419.608 25.1186   4
  -3  15   7 397.448 25.3285   7
   3  15  -7 413.982 25.5877   6
   3  15  -7 371.126 22.1266   9
  -3  15   6 2472.21 55.9146   4
  -3  15   6 2358.75 58.3558   7
   3  15  -6 2397.29 56.0421   9
  -3 -15  -5 1388.93 43.3267   5
  -3  15   5 1429.29 50.6054   7
  -3  15   5 1411.14 45.6032   4
  -3  15   5 1401.04 46.4039  12
   3  15  -5 1406.17 48.9282   9
  -3 -15  -4 590.999 33.5789   5
  -3  15   4 548.615 37.5506   7
   3  15  -4 421.050 34.2000   6
  -3  15   4 560.718 32.1147   4
  -3  15   4 546.282 35.8292  12
   3  15  -4 523.337 29.5694  12
   3  15  -4 558.943 36.8453   9
  -3 -15  -3 1003.79 42.8144   5
  -3  15   3 1053.42 48.1986   7
   3  15  -3 1013.69 47.9928   6
  -3  15   3 1053.72 40.1734   4
  -3  15   3 1050.78 48.7076  12
   3  15  -3 1007.50 43.8147  12
  -3 -15  -2 1260.16 48.6295   5
  -3  15   2 1212.02 54.4045   7
   3  15  -2 1374.12 55.4952   6
  -3  15   2 1332.37 56.6848  12
   3  15  -2 1317.29 52.9169  12
   3  15  -2 1366.56 56.0926   9
  -3 -15  -1 5965.73 99.8776   5
   3  15  -1 5922.57 108.367   6
  -3  15   1 5691.64 110.203  12
   3  15  -1 5841.31 107.645  12
   3  15  -1 5884.34 109.724   9
  -3  15   1 5647.62 104.988   9
  -3 -15   0 1628.19 55.6592   5
  -3  15   0 1608.52 60.6469   7
   3  15   0 1643.58 60.2418   6
  -3  15   0 1535.26 62.5821  12
   3  15   0 1640.25 63.0459  12
   3  15   0 1656.15 62.0606   9
  -3  15   0 1627.84 59.7101   9
  -3  15  -1 5871.04 105.870   7
   3  15   1 6108.83 110.489   6
   3  15   1 5699.25 106.217   9
  -3  15  -1 5904.88 103.883   9
  -3  15  -2 1340.80 53.8343   7
   3  15   2 1416.77 56.0711   6
  -3  15  -2 1482.97 57.7569  12
   3  15   2 1562.84 61.1518  12
   3  15   2 1338.72 52.5778   9
  -3  15  -2 1368.21 51.6976   9
   3  15   3 953.748 47.2499   6
   3  15   3 1027.88 38.1575   4
  -3  15  -3 957.837 43.2450   7
  -3  15  -3 1024.18 47.2527  12
   3  15   3 1004.54 49.9826  12
   3  15   3 1014.60 45.3118   9
   3  15   4 546.718 36.6232   6
  -3  15  -4 515.075 32.6273   7
   3  15   4 550.004 31.0100   4
   3  15   4 491.876 35.8174  12
  -3  15  -4 529.949 34.1629  12
   3  15   4 515.519 31.0662   9
   3  15   4 517.651 27.9187   7
   3  15   5 1375.79 44.7744   4
  -3  15  -5 1379.71 42.8205   7
  -3  15  -5 1375.56 42.8291  12
   3  15   5 1391.88 50.6150  12
   3  15   5 1367.84 41.9687   7
   3  15   6 2240.37 55.4621  12
   3  15   6 2190.08 49.1441   7
   3  15   7 420.862 24.7426   4
   3  15   7 391.259 22.3563   7
   3  15   8 1552.80 39.0942   4
  -3  16   5 1759.03 45.4012   7
   3  16  -5 1799.69 44.1875   6
   3  16  -5 1696.49 41.9082   9
  -3  16   4 1049.31 38.4350   7
  -3  16   4 980.489 35.4447  12
   3  16  -4 1080.59 38.2157   9
  -3  16   3 767.341 36.2621   7
   3  16  -3 760.935 35.2895   6
  -3  16   3 826.929 36.7980  12
   3  16  -3 738.159 28.8067  12
   3  16  -2 515.767 32.8771   6
  -3  16   2 559.831 33.4663  12
   3  16  -2 500.571 29.1747  12
   3  16  -2 525.512 33.0978   9
  -3  16   1 4030.27 76.4542   7
  -3 -16  -1 3897.57 65.0117   5
   3  16  -1 4084.82 77.5841   6
   3  16  -1 4043.00 76.0446  12
  -3  16   1 4024.07 80.0737  12
   3  16  -1 4122.06 78.6780   9
  -3 -16   0 7164.75 89.8506   5
  -3  16   0 7354.40 101.447   7
   3  16   0 7466.84 103.449   6
   3  16   0 6954.46 102.410  12
  -3  16   0 7194.63 103.998  12
   3  16   0 7138.47 101.464   9
  -3 -16   1 4089.98 67.5595   5
  -3  16  -1 4030.05 73.4223   7
   3  16   1 4276.29 78.7290   6
   3  16   1 4182.09 77.1466   9
   3  16   2 495.104 31.0869   6
  -3 -16   2 583.366 28.7053   5
  -3  16  -2 554.263 29.8860   7
   3  16   2 475.175 33.2414  12
  -3  16  -2 548.240 33.3439  12
   3  16   2 556.070 31.0174   9
   3  16   3 836.233 36.1761   6
  -3  16  -3 791.058 31.3049   7
  -3  16  -3 823.434 34.6464  12
   3  16   3 803.593 37.7237  12
   3  16   3 814.067 31.9522   9
  -3  16  -4 1028.39 32.9712  12
   3  16   4 989.997 37.7541  12
   3  16   5 1654.52 43.0533  12
   3  17  -1 794.136 31.1023   6
  -3  17   1 771.560 31.9283  12
   3  17  -1 782.135 31.3483   9
   3  17   0 6982.37 77.4012   6
  -3  17   0 6258.42 75.4697  12
   3  17   1 807.145 30.4734   6
  -4   0   0 153951. 477.187   1
  -4   0   1 128.587 18.7797   1
  -4   0  -1 83.8391 18.0705   1
  -4   0   2 123452. 446.211   1
  -4   0  -2 119366. 459.234   1
   4   0   3 52764.2 324.808   2
  -4   0   3 53434.6 311.567   1
   4   0   4 55983.6 338.061   2
   4   0   4 56461.9 362.157   1
   4   0   5 29483.8 239.607   2
  -4   0   5 29391.8 271.096   1
   4   0   5 29013.9 281.157   1
  -4   0   5 28990.4 199.875   3
  -4   0  -5 29059.3 207.226  11
  -4   0   5 29557.1 202.940  11
   4   0  -5 28565.9 202.546   8
  -4   0  -6 132586. 427.188   5
  -4   0  -6 131752. 409.798   3
  -4   0   6 131520. 615.841   1
   4   0   6 132052. 651.589   1
  -4   0   6 130813. 448.855   3
  -4   0  -6 132434. 462.235  11
   4   0   6 130111. 420.231  12
  -4   0   6 130575. 454.152  11
   4   0  -6 132223. 461.567   8
  -4   0  -7 284.269 27.5308   5
  -4   0   7 292.570 38.1916   1
  -4   0  -7 318.247 26.7493   3
   4   0   7 314.023 41.1589   1
  -4   0  -7 313.445 32.5477  11
   4   0  -7 216.228 27.1297   8
  -4   0  -8 84055.8 390.110   5
  -4   0   8 84132.3 570.889   1
   4   0   8 84939.5 594.491   1
  -4   0  -8 85523.9 414.844  11
   4   0  -8 84824.1 412.828   8
  -4   0  -9 7505.88 126.031   5
  -4   0   9 7242.22 184.368   1
   4   0   9 7482.75 190.836   1
  -4   0  -9 7374.20 131.700  11
   4   0   9 7628.93 123.068  10
  -4   0 -10 19111.9 208.352   5
   4   0  10 19024.6 321.310   1
  -4   0  10 19235.3 209.217   3
  -4   0 -10 18561.4 217.820  11
   4   0  10 18980.6 201.570  10
  -4   0 -11 12393.0 175.411   5
  -4   0  11 13144.2 174.493   3
   4   0  11 12848.0 277.022   1
  -4   0  11 13085.5 180.156  11
  -4   0 -11 12165.0 183.134  11
   4   0  11 12490.6 164.627  10
   4   0 -11 12122.7 175.984   8
  -4   0 -12 94.3252 31.3055   5
  -4   0  12 93.3343 32.5915   3
  -4   0  12 47.0788 31.6468  11
   4   0  12 102.195 27.1741  10
  -4   0 -12 121.512 35.4263  11
   4   0  12 68.6065 31.8552   7
   4   0 -12 45.9629 29.2480   8
  -4   0 -13 11.3651 30.1986   5
  -4   0  13 43.1207 28.0246   3
  -4   0  13 9.78266 28.7779  11
   4   0  13 50.6074 23.1017  10
   4   0  13 68.5567 28.3327   7
  -4   0 -13 67.0563 29.7811  11
   4   0 -13 38.0259 27.1460   8
  -4   0 -14 3817.07 92.5562   5
  -4   0  14 3714.53 85.9573   3
  -4   0  14 3661.83 90.7017  11
   4   0  14 3672.03 85.6262   7
   4   0 -14 3801.05 90.2326   8
  -4   0 -14 3700.54 92.2001  11
  -4   0 -15 336.680 32.7612   5
  -4   0  15 315.533 28.4746   3
  -4   0 -15 345.362 28.0178  13
  -4   0  15 379.104 34.0731  11
  -4   0 -15 370.223 33.3394  11
   4   0 -15 316.915 29.9710   8
   4   0  15 343.095 29.4390   7
  -4   0 -16 2318.19 55.1540   5
  -4   0  16 2274.76 47.4267   3
  -4   0  16 2317.12 55.7759  11
  -4   0 -16 2327.38 56.3805  11
   4   0 -16 2211.92 49.9328   8
  -4  -1 -16 1202.80 41.8842   5
  -4   1  16 1099.85 30.8919   3
  -4   1  16 1206.00 42.2167  11
  -4  -1 -16 1188.01 42.2940  11
   4   1 -16 1135.15 34.7151   8
  -4  -1 -15 496.514 37.2129   5
  -4   1  15 572.402 32.7195   3
  -4   1  15 538.887 38.5564  11
   4  -1  15 503.967 31.5712   7
   4   1 -15 519.599 34.1889   8
  -4  -1 -15 516.349 37.3089  11
  -4  -1 -14 2883.10 80.8860   5
  -4   1  14 2661.31 71.5869   3
  -4   1  14 2741.86 80.1009  11
   4  -1  14 2629.96 72.4658   7
   4   1 -14 2685.88 74.7591   8
  -4  -1 -14 2720.84 79.8739  11
  -4  -1 -13 3685.23 97.9084   5
  -4   1  13 3695.91 91.5612   3
  -4  -1 -13 3920.62 101.737  11
  -4   1  13 3748.56 98.6928  11
   4  -1  13 3787.75 93.0889   7
   4   1 -13 3781.09 95.5636   8
  -4  -1 -12 6858.78 133.724   5
  -4   1  12 6771.78 126.383   3
  -4   1  12 7259.21 136.737  11
  -4  -1 -12 6880.50 134.608  11
   4   1 -12 6985.66 132.298   8
  -4  -1 -11 32428.8 281.033   5
   4  -1  11 32322.7 444.323   1
  -4   1  11 31503.8 265.081   3
  -4  -1 -11 31491.4 285.102  11
  -4   1  11 31710.8 284.750  11
   4   1 -11 33133.3 283.993   8
   4  -1  11 31616.2 253.073  10
  -4  -1 -10 68447.3 401.494   5
   4  -1  10 70041.4 622.309   1
  -4   1  10 69063.3 604.322   1
  -4   1  10 69588.1 387.908   3
  -4  -1 -10 70200.3 410.910  11
   4   1 -10 69135.9 404.531   8
   4  -1  10 68950.9 371.253  10
  -4  -1  -9 15193.8 180.153   5
  -4   1   9 14492.2 262.237   1
   4  -1   9 14880.4 275.433   1
  -4   1   9 14742.7 174.327   3
  -4  -1  -9 14968.0 183.160  11
   4   1  -9 14900.0 175.835  11
   4  -1   9 14906.9 170.373  10
  -4  -1  -8 1722.75 61.1893   5
   4  -1   8 1828.99 94.5808   1
  -4   1   8 1686.37 60.1165   3
  -4   1   8 1693.22 88.2736   1
  -4  -1  -8 1759.75 63.2852  11
   4   1  -8 1682.38 55.3049  13
   4   1  -8 1751.68 60.6625  11
  -4  -1  -7 23720.5 200.643   5
  -4   1   7 23479.0 291.911   1
   4  -1   7 24172.4 309.606   1
  -4   1   7 23747.7 198.721   3
   4   1  -7 23361.7 187.990  13
  -4  -1  -7 23912.1 209.920  11
  -4   1   7 24082.7 206.681  11
   4   1  -7 23729.1 205.324   8
  -4  -1  -6 27012.5 201.779   5
  -4   1   6 27046.6 295.718   1
  -4   1   6 27173.9 191.600   4
  -4   1   6 26894.1 207.919  11
  -4  -1  -6 27154.8 210.854  11
   4   1  -6 27249.6 192.988  13
   4   1  -6 27164.1 208.583   8
   4  -1   5 71831.0 464.151   1
  -4   1   5 71698.1 447.222   1
  -4   1   5 71657.8 318.874  11
  -4  -1  -5 71476.2 319.151  11
   4   1  -5 71735.2 321.520   8
   4  -1   4 43104.2 342.556   1
  -4   1   4 43545.5 328.150   1
  -4   1   3 19559.3 204.254   1
   4  -1   3 18687.6 188.482   2
   4  -1   2 14907.3 170.403   2
  -4   1   2 15007.3 172.882   1
  -4   1   1 36258.6 259.838   1
  -4  -1  -1 35532.7 208.613   1
  -4  -1   0 27517.1 175.005   1
  -4   1   0 28303.7 228.720   1
   4   1   0 27817.7 259.995   2
  -4  -1   1 35186.3 198.038   1
   4   1   1 35158.1 288.907   2
  -4   1  -1 35483.5 261.519   1
   4   1   2 14130.6 142.726   1
   4   1   2 14479.4 182.950   2
  -4  -1   2 14388.8 134.731   1
   4   1   3 19270.6 181.281   1
  -4  -1   3 19979.0 173.688   1
   4   1   3 19821.2 213.053   2
  -4   1  -3 19584.7 212.868   1
   4   1   4 43155.3 298.774   1
  -4  -1   4 42557.1 279.857   1
   4   1   4 42846.3 316.518   2
   4   1   5 70350.2 406.142   2
  -4   1  -5 70282.6 299.867   3
  -4  -1   5 71695.9 396.703   1
   4   1   5 69906.0 415.877   1
  -4  -1   5 71862.5 311.032  11
  -4   1  -5 69987.9 323.717  11
   4  -1  -5 70678.3 316.141   8
  -4   1  -6 26823.4 189.324   5
   4   1   6 26469.9 194.660   4
  -4   1  -6 26129.6 192.173   3
  -4  -1   6 27406.7 267.226   1
   4   1   6 27371.4 281.341   1
  -4  -1   6 27089.0 204.428  11
  -4   1  -6 26685.9 208.902  11
   4   1   6 27526.6 196.281  12
   4  -1  -6 26834.1 210.242   8
  -4   1  -7 23530.4 189.943   5
   4   1   7 22897.4 182.423   4
  -4  -1   7 23631.4 271.157   1
  -4   1  -7 23790.6 191.775   3
   4   1   7 24163.4 287.576   1
  -4  -1   7 23815.6 201.783  11
  -4   1  -7 23521.9 210.565  11
   4  -1  -7 22982.3 206.738   8
  -4   1  -8 1818.31 59.6298   5
  -4  -1   8 1835.73 84.6036   1
  -4   1  -8 1847.22 58.9535   3
   4   1   8 1722.32 86.9840   1
  -4   1  -8 1655.20 63.8082  11
   4  -1  -8 1668.50 62.4607   8
   4   1   8 1756.92 60.9019  10
  -4   1  -9 14611.5 172.091   5
   4   1   9 15200.1 263.658   1
  -4   1  -9 15106.4 167.321   3
  -4   1  -9 14986.1 185.412  11
   4  -1  -9 14839.9 181.758   8
   4   1   9 15000.4 174.421  10
   4  -1  -9 14835.8 177.295  11
  -4   1 -10 69098.2 392.932   5
  -4   1 -10 69052.8 365.694   3
  -4   1 -10 70141.9 415.688  11
   4   1  10 70344.4 387.767  10
  -4   1 -11 30969.0 270.194   5
  -4   1 -11 31978.0 251.997   3
   4   1  11 32295.3 432.164   1
  -4   1 -11 30996.9 286.629  11
  -4  -1  11 32480.9 279.550  11
   4   1  11 32174.4 277.601   7
   4   1  11 31767.0 267.836  10
  -4   1 -12 6471.96 127.170   5
  -4   1 -12 6505.28 114.032   3
  -4  -1  12 6396.65 127.406   3
  -4  -1  12 6635.32 129.720  11
  -4   1 -12 6529.04 133.448  11
   4   1  12 6617.63 129.861   7
   4   1  12 6726.21 122.680  10
  -4   1 -13 3625.44 92.9954   5
  -4  -1  13 3680.85 93.9459   3
  -4  -1  13 3740.65 97.2081  11
  -4   1 -13 3759.39 101.563  11
   4  -1 -13 3872.39 99.4101   8
   4   1  13 3655.50 94.8748   7
   4   1  13 3648.97 87.9526  10
  -4   1 -14 2623.38 76.2114   5
  -4  -1  14 2778.74 77.7888   3
  -4  -1  14 2707.27 78.0134  11
  -4   1 -14 2725.18 80.5750  11
   4  -1 -14 2763.05 79.3907   8
   4   1  14 2706.72 76.0696   7
  -4   1 -15 568.227 37.0580   5
  -4  -1  15 590.253 35.7594   3
  -4  -1  15 595.050 38.1771  11
  -4   1 -15 495.499 33.1516  13
  -4   1 -15 523.322 38.6962  11
   4  -1 -15 547.263 36.3084   8
   4   1  15 537.510 34.6318   7
  -4   1 -16 1196.39 40.5885   5
  -4  -1  16 1228.04 38.7257   3
  -4  -1  16 1186.24 41.3317  11
   4  -1 -16 1238.54 39.4578   8
  -4  -2 -16 3778.23 66.9946  11
  -4   2  15 5180.74 77.5417   3
   4   2 -15 5226.73 84.7566   8
  -4  -2 -15 5310.98 94.0124  11
  -4   2  14 10883.5 132.289   3
  -4  -2 -14 11005.2 150.235  11
   4   2 -14 10874.7 141.098   8
  -4   2  13 3601.47 86.0458   3
  -4  -2 -13 3731.78 96.5928  11
   4  -2  13 3568.10 89.0691   7
   4   2 -13 3520.13 90.5143   8
  -4  -2 -12 4644.13 111.609   5
   4   2 -12 4468.20 97.4687   5
  -4   2  12 4591.13 100.591   3
  -4  -2 -12 4609.10 109.964  11
   4   2 -12 4688.73 106.429   8
  -4  -2 -11 2435.82 83.6612   5
   4   2 -11 2367.99 73.3228   5
  -4   2  11 2205.07 120.253   1
  -4   2  11 2202.71 72.7667   3
   4   2 -11 2280.57 72.0036  13
  -4  -2 -11 2339.59 81.8695  11
   4   2 -11 2388.05 79.6816   8
   4   2 -10 6310.82 114.115   5
  -4  -2 -10 6519.55 127.800   5
  -4   2  10 6259.93 190.503   1
   4  -2  10 6533.88 198.586   1
  -4   2  10 6308.84 117.607   3
   4   2 -10 6100.59 112.608  13
  -4  -2 -10 6559.37 126.464  11
   4   2 -10 6422.46 123.226   8
   4  -2  10 6103.78 110.144  10
  -4  -2  -9 37457.3 287.243   5
   4   2  -9 36791.8 259.136   5
  -4   2   9 36385.4 429.396   1
   4  -2   9 35927.5 434.459   1
  -4   2   9 36140.8 269.107   3
  -4  -2  -9 36534.1 283.976  11
   4   2  -9 35857.8 263.615  13
   4  -2   9 36421.1 261.445  10
   4   2  -9 37421.4 283.856   8
  -4  -2  -8 2764.49 79.2052   5
   4   2  -8 2801.52 70.4601   5
  -4   2   8 2574.46 110.093   1
   4  -2   8 2854.98 120.040   1
  -4   2   8 2669.67 73.1071   3
  -4  -2  -8 2909.15 80.0923  11
   4   2  -8 2604.40 70.9887  13
   4   2  -8 2827.09 77.7329   8
  -4  -2  -7 10127.6 135.901   5
  -4   2   7 9994.12 200.980   1
   4  -2   7 10035.1 209.315   1
  -4   2   7 9844.63 124.387   4
  -4   2   7 9871.91 129.771   3
   4   2  -7 9879.71 128.570  13
  -4  -2  -7 10548.5 137.267  11
  -4  -2  -6 31542.8 224.639   5
   4  -2   6 32236.7 349.083   1
  -4   2   6 32403.4 337.968   1
  -4   2   6 31775.0 216.321   4
  -4   2   6 32228.1 220.446   3
  -4  -2  -6 31224.9 223.109  11
   4   2  -6 31505.0 218.717  13
  -4  -2  -5 41137.7 242.209   5
   4  -2   5 41766.3 377.124   1
  -4   2   5 42174.7 364.169   1
  -4   2   5 41462.8 239.492   4
  -4   2   5 42478.9 243.274   3
  -4  -2  -5 41308.4 242.967  11
   4   2  -5 41487.5 239.098  13
   4   2  -5 42439.6 250.707   8
  -4   2   4 1458.25 46.0623   3
  -4   2   4 1464.71 69.9577   1
   4   2  -4 1417.92 46.8633   8
  -4   2   3 85571.4 473.552   1
   4  -2   3 93708.7 401.067   2
  -4   2   2 1660.28 65.7690   1
  -4   2   1 174880. 616.985   1
   4   2  -1 175662. 687.004   2
  -4   2   0 83984.3 429.919   1
   4   2   0 82770.3 204.801   1
   4   2   1 174199. 351.389   1
   4   2   1 173910. 668.219   2
  -4   2  -2 1821.88 68.7222   1
   4   2   2 1874.05 45.3500   1
   4   2   2 1961.88 73.9587   2
  -4   2  -3 91433.8 495.668   1
   4   2   3 92162.2 358.026   1
  -4   2  -4 1729.45 51.4958   7
   4   2   4 1992.50 75.1167   2
  -4  -2   4 1465.19 47.9195   1
  -4   2  -4 1766.96 76.2226   1
   4   2   4 1682.68 57.1051   1
  -4   2  -4 1925.51 53.8243  11
   4   2   5 41070.8 239.735   4
  -4   2  -5 41532.3 253.786   7
   4   2   5 41732.5 338.221   2
  -4   2  -5 41787.6 238.692   3
   4   2   5 42533.2 307.626   1
  -4   2  -5 41547.2 251.279  11
   4   2   5 41268.3 242.402  12
  -4  -2   5 42590.7 238.087  11
   4  -2  -5 42684.4 245.989   8
  -4   2  -6 31802.9 201.130   5
   4   2   6 31482.2 216.806   4
  -4   2  -6 31858.8 219.723   3
   4   2   6 31971.9 293.074   1
  -4  -2   6 32781.2 222.357  11
  -4   2  -6 32206.7 229.048  11
   4   2   6 31495.8 217.150  12
   4  -2  -6 32323.1 229.011   8
  -4   2  -7 9930.88 122.247   5
   4   2   7 9791.51 124.581   4
  -4   2  -7 9617.97 127.621   3
   4   2   7 9604.84 177.539   1
  -4   2  -7 9269.01 132.582  11
  -4  -2   7 9822.07 130.420  11
   4  -2  -7 9858.40 135.993   8
   4   2   7 9545.02 133.699  10
  -4   2  -8 2714.85 70.4232   5
   4   2   8 2985.80 72.1643   4
  -4   2  -8 2900.03 74.7504   3
   4   2   8 2853.06 107.920   1
  -4  -2   8 2693.73 73.9147  11
   4  -2  -8 2781.75 78.1774   8
   4   2   8 2803.14 77.6797  10
  -4   2  -9 36593.9 269.378   3
  -4   2  -9 36669.1 265.491   5
   4  -2  -9 36187.4 292.714   8
   4   2   9 36465.9 281.495  10
  -4   2 -10 6272.59 116.823   5
  -4   2 -10 6434.24 117.143   3
   4   2  10 6624.94 184.303   1
  -4  -2  10 6326.94 121.210  11
   4  -2 -10 6449.84 129.599   8
   4   2  10 6716.43 127.670   7
   4   2  10 6248.02 121.595  10
  -4   2 -11 2241.03 74.4631   5
  -4   2 -11 2234.75 73.1220   3
   4   2  11 2415.48 119.661   1
  -4  -2  11 2301.93 78.7712  11
   4  -2 -11 2369.86 82.8812   8
   4   2  11 2287.66 80.3443   7
   4   2  11 2261.32 78.0948  10
  -4   2 -12 4458.15 104.658   5
  -4   2 -12 4474.49 99.3370   3
  -4  -2  12 4591.68 106.605  11
   4   2  12 4730.48 109.998   7
   4   2  12 4511.38 102.933  10
  -4   2 -13 3500.84 90.1910   5
  -4   2 -13 3635.22 84.8050   3
  -4  -2  13 3524.77 90.9696  11
   4   2  13 3558.85 93.7927   7
   4   2  13 3582.59 89.3047  10
  -4   2 -14 10874.3 144.303   5
  -4  -2  14 10730.7 146.630   3
  -4  -2  14 10926.7 147.031  11
   4  -2 -14 10889.3 151.978   8
   4   2  14 10833.8 146.107   7
   4   2  14 10549.9 134.321  10
  -4   2 -15 5293.56 90.9071   5
  -4  -2  15 5285.54 93.1933   3
  -4   2 -15 5192.51 90.3477  13
  -4  -2  15 5192.69 92.2085  11
   4  -2 -15 5109.11 93.8845   8
   4   2  15 5221.35 88.0833   7
  -4   2 -16 3718.09 63.8139   5
  -4  -2  16 3726.93 64.2432   3
  -4  -2  16 3779.77 64.9665  11
  -4   2 -16 3632.52 66.9740  11
   4  -2 -16 3790.04 65.4646   8
  -4   3  16 16283.8 131.234  11
  -4  -3 -16 16187.0 124.963  11
  -4   3  15 3958.05 81.4694  11
  -4  -3 -15 3907.13 77.7426  11
   4   3 -15 3964.26 68.3506   8
   4   3 -14 628.705 37.2909   5
  -4   3  14 589.315 32.8453   3
  -4   3  14 681.678 44.5993  11
  -4  -3 -14 607.315 40.7836  11
   4  -3  14 577.397 36.5251   7
   4   3 -14 606.288 37.6529   8
   4   3 -13 15040.3 169.935   5
  -4   3  13 15001.1 161.150   3
  -4   3  13 14578.8 182.523  11
   4   3 -13 14571.6 162.260  13
   4  -3  13 15209.8 175.274   7
  -4  -3 -13 15332.6 182.268  11
   4   3 -13 14955.7 173.199   8
   4   3 -12 5671.08 111.105   5
  -4   3  12 5653.87 106.905   3
  -4   3  12 5794.27 121.058  11
   4   3 -12 5512.60 108.864  13
  -4  -3 -12 5540.39 118.744  11
   4   3 -12 5729.03 114.770   8
   4   3 -11 30979.2 259.162   5
  -4   3  11 30551.9 249.665   3
  -4   3  11 31168.4 275.866  11
   4   3 -11 30024.8 256.035  13
  -4  -3 -11 30166.8 271.144  11
   4   3 -11 31370.7 267.261   8
  -4  -3 -10 16208.7 204.341   5
   4   3 -10 17513.9 191.802   5
  -4   3  10 17797.6 327.038   1
   4  -3  10 17319.8 327.105   1
  -4   3  10 17419.7 187.443   3
  -4   3  10 17868.4 208.715  11
  -4  -3 -10 16641.2 197.588  11
   4   3 -10 17557.0 195.152  13
   4   3 -10 18024.3 202.858   8
  -4  -3  -9 527.955 43.1152   5
   4   3  -9 448.267 36.6480   5
  -4   3   9 513.691 61.7515   1
   4  -3   9 449.028 61.1505   1
  -4   3   9 480.178 37.4226   3
  -4  -3  -9 561.701 43.0737  11
   4   3  -9 450.333 38.5219  13
  -4   3   9 456.199 39.3295  11
   4   3  -9 401.921 38.0897   8
   4  -3   9 533.035 37.2804  10
  -4  -3  -8 81366.3 420.078   5
   4   3  -8 81844.1 385.340   5
  -4   3   8 84208.9 642.841   1
   4  -3   8 84548.8 655.342   1
  -4   3   8 83191.4 383.809   4
  -4   3   8 82682.5 383.636   3
   4   3  -8 82886.4 580.185   2
  -4   3   8 81752.7 410.592  11
  -4  -3  -8 82637.5 402.802  11
   4   3  -8 82397.2 396.124  13
   4   3  -8 82721.1 408.126   8
  -4  -3  -7 28011.1 233.123   5
   4   3  -7 28108.9 213.820   5
   4   3  -7 27514.0 324.786   2
   4  -3   7 27008.5 348.343   1
  -4   3   7 27717.4 348.919   1
  -4   3   7 27742.7 218.312   4
  -4   3   7 27211.6 213.641   3
  -4  -3  -7 27692.7 221.132  11
   4   3  -7 28019.9 223.202  13
  -4   3   7 28315.2 228.525  11
   4   3  -7 28449.4 229.080   8
  -4  -3  -6 11124.5 140.321   5
   4   3  -6 11025.4 128.569   5
  -4   3   6 11019.1 135.744  11
  -4  -3  -6 11190.3 134.961  11
   4   3  -6 10634.1 134.165  13
   4   3  -6 10786.5 198.741   2
   4  -3   6 11131.4 215.618   1
  -4   3   6 11021.3 207.589   1
  -4   3   6 10737.2 131.386   4
  -4   3   6 10851.6 129.719   3
  -4  -3  -5 84147.9 358.650   5
   4   3  -5 84767.5 337.152   5
   4   3  -5 85829.5 539.701   2
  -4   3   5 84548.2 548.536   1
  -4   3   5 84024.2 343.852   3
  -4   3   5 86209.5 356.823  11
  -4  -3  -5 83962.3 345.377  11
   4   3  -5 83803.0 358.534  13
  -4  -3  -4 41881.8 241.940   5
  -4   3   4 42377.6 235.353   3
  -4   3   4 43494.5 370.583   1
  -4   3   4 42366.0 244.384   4
   4   3  -4 42406.6 373.685   2
  -4   3   4 43156.6 241.699  11
   4   3  -4 42022.5 243.267  13
   4   3  -4 42551.0 247.823   8
  -4   3   3 13428.7 134.375   4
  -4   3   3 13658.7 200.191   1
   4  -3   3 13642.1 146.177   2
   4   3  -3 13971.8 135.462   8
  -4   3   2 24870.6 259.971   1
  -4   3   1 48051.3 351.710   1
   4   3  -1 48014.7 375.358   2
   4   3   0 13858.0 200.915   2
  -4   3   0 13943.0 189.823   1
  -4   3  -1 47936.9 354.442   1
   4   3   1 47026.7 365.574   2
  -4   3  -2 23569.2 256.590   1
   4   3   2 24088.1 264.079   2
   4   3   3 13433.7 198.739   2
  -4   3  -3 13246.5 200.182   1
   4   3   3 13523.7 118.759   1
   4   3   4 42519.5 243.890   4
  -4   3  -4 41188.3 249.046   7
   4   3   4 41672.1 354.399   2
  -4   3  -4 42456.7 242.047   3
  -4   3  -4 41995.2 374.319   1
   4   3   4 42388.6 254.655   1
  -4   3  -4 42563.7 242.171  11
  -4   3  -4 42901.8 248.101  12
   4   3   4 41503.1 246.499  12
   4   3   5 83952.3 352.880   4
  -4   3  -5 85853.7 369.911   7
  -4   3  -5 84437.5 352.827   3
   4   3   5 82572.8 509.164   2
   4   3   5 84196.9 410.289   1
  -4  -3   5 85135.3 336.538  11
  -4   3  -5 84388.8 358.404  11
   4   3   5 85275.8 358.321  12
   4  -3  -5 83753.9 355.106   8
   4   3   6 10891.4 133.650   4
  -4   3  -6 10758.1 139.030   7
   4   3   6 10859.4 167.207   1
  -4   3  -6 11024.8 133.966   3
  -4  -3   6 10603.5 127.605  11
   4   3   6 10950.8 132.280  12
  -4   3  -6 10930.6 137.197  11
   4  -3  -6 10708.9 135.788   8
   4   3   6 11196.2 140.175  10
  -4   3  -7 27826.1 200.006   5
   4   3   7 27968.3 217.263   4
  -4   3  -7 27866.8 221.759   3
  -4   3  -7 28061.9 230.057  11
  -4  -3   7 27709.3 216.510  11
   4  -3  -7 28025.2 231.281   8
   4   3   7 28149.0 227.869  10
  -4   3  -8 82725.7 368.659   5
   4   3   8 83668.5 387.180   4
  -4   3  -8 81505.6 399.613   3
  -4   3  -8 85149.2 415.058  11
  -4  -3   8 82473.8 391.042  11
   4  -3  -8 84164.6 419.019   8
   4   3   8 81681.2 410.732  10
   4   3   8 83610.8 418.803   7
   4   3   9 544.932 38.2587   4
  -4   3  -9 466.649 36.2516   5
  -4   3  -9 522.930 41.4159   3
   4   3   9 590.187 56.9697   1
  -4   3  -9 462.146 41.3922  11
  -4  -3   9 524.685 40.0020  11
   4  -3  -9 506.776 42.8620   8
   4   3   9 562.740 43.8251   7
  -4   3 -10 16990.2 188.523   5
  -4   3 -10 17475.3 194.868   3
  -4  -3  10 18063.1 197.791  11
  -4   3 -10 17720.5 207.937  11
   4  -3 -10 17322.3 211.575   8
   4   3  10 17113.1 207.985   7
   4   3  10 17117.2 201.508  10
  -4   3 -11 30275.5 258.711   5
  -4   3 -11 30871.1 263.828   3
  -4  -3  11 30915.7 264.635  11
  -4   3 -11 31993.2 281.104  11
   4   3  11 29660.5 270.389  10
   4  -3 -11 31450.9 285.209   8
   4   3  11 31620.4 278.956   7
  -4   3 -12 5499.24 111.706   5
  -4   3 -12 5661.94 113.297   3
  -4  -3  12 5658.19 114.450  11
  -4   3 -12 5440.10 119.935  11
   4  -3 -12 5933.09 126.713   8
   4   3  12 5651.44 120.523   7
   4   3  12 5526.99 115.934  10
  -4   3 -13 14867.3 174.813   5
  -4   3 -13 14819.2 171.782   3
  -4  -3  13 14582.3 182.362   3
  -4  -3  13 14914.9 175.625  11
  -4   3 -13 15249.2 186.594  11
   4   3  13 15142.4 184.952   7
   4   3  13 14903.1 176.760  10
  -4   3 -14 582.096 38.3612   5
  -4   3 -14 576.568 37.4676   3
  -4  -3  14 624.771 40.3359  11
  -4   3 -14 612.032 41.9569  11
   4   3  14 630.098 39.7089  10
   4   3  14 621.944 42.2119   7
  -4   3 -15 4080.32 76.3231   5
  -4  -3  15 3909.18 76.0569  11
  -4   3 -15 3710.61 78.4501  13
   4   3  15 3972.34 76.9718   7
  -4   3 -15 3979.64 79.2076  11
   4  -3 -15 3971.94 82.0551   8
   4   3  15 3927.54 71.2011  10
  -4   3 -16 14856.9 117.665   5
  -4  -3  16 16403.7 129.272   3
  -4  -3  16 15297.2 115.891  11
  -4   3 -16 15328.3 122.000  13
  -4   3 -16 16500.0 129.786  11
   4  -3 -16 16105.0 129.697   8
  -4  -4 -16 1104.13 37.4172   5
  -4   4  16 1063.65 33.2034  11
  -4  -4 -15 1764.19 55.3362   5
  -4   4  15 1767.38 52.5906  11
  -4  -4 -15 1811.33 50.7953  11
   4   4 -14 3224.91 73.6737   5
  -4  -4 -14 2943.55 79.7932   5
  -4   4  14 3164.33 78.5287  11
   4   4 -14 2976.38 68.5268  13
  -4  -4 -14 3198.06 75.7163  11
   4   4 -14 3087.98 68.6092   8
   4   4 -13 4227.58 92.2458   5
  -4   4  13 4035.54 95.5315  11
   4   4 -13 4040.18 90.9312  13
  -4  -4 -13 4066.46 92.9559  11
   4   4 -13 3996.24 88.6115   8
   4   4 -12 273.481 34.6916   5
  -4   4  12 277.846 30.3244   3
   4   4 -12 310.496 36.2389  13
  -4   4  12 256.320 35.8235  11
  -4  -4 -12 256.751 34.4658  11
   4   4 -12 256.347 33.8817   8
   4   4 -11 10848.4 157.907   5
  -4   4  11 10627.3 142.557   3
  -4   4  11 10565.4 160.830  11
  -4  -4 -11 10481.8 157.061  11
   4   4 -11 10588.7 156.026  13
   4   4 -11 10719.1 155.935   8
   4   4 -10 9828.48 149.663   5
  -4   4  10 9873.81 247.693   1
  -4   4  10 9716.19 137.398   3
   4  -4  10 9908.87 250.176   1
  -4   4  10 9489.10 151.980  11
   4   4 -10 10023.3 152.057  13
  -4  -4 -10 9856.52 150.201  11
   4   4 -10 9865.48 151.123   8
   4   4  -9 32997.8 263.064   5
  -4   4   9 33408.8 438.074   1
   4  -4   9 32175.2 435.166   1
  -4   4   9 33043.7 257.132   4
  -4   4   9 32149.3 246.046   3
  -4   4   9 33666.0 270.694  11
   4   4  -9 32255.2 266.521  13
  -4  -4  -9 33049.5 265.162  11
   4   4  -9 32713.2 267.107   8
  -4  -4  -8 36226.6 288.242   5
   4   4  -8 38994.9 275.168   5
   4  -4   8 37374.9 451.281   1
  -4   4   8 38993.2 260.979   3
  -4   4   8 39076.6 450.236   1
  -4   4   8 40125.3 280.817   4
   4   4  -8 38889.5 397.584   2
  -4   4   8 39081.4 279.403  11
  -4  -4  -8 38813.4 274.595  11
   4   4  -8 38422.0 281.028  13
   4   4  -8 38421.5 280.076   8
  -4  -4  -7 1149.87 53.5687   5
   4   4  -7 1293.01 51.5797   5
  -4   4   7 1184.35 50.8281   4
   4  -4   7 1107.75 78.7990   1
   4   4  -7 1193.27 72.8374   2
  -4   4   7 1189.72 79.4499   1
  -4   4   7 1169.00 47.5461   3
  -4   4   7 1146.55 50.2251  11
  -4  -4  -7 1222.09 50.7362  11
   4   4  -7 1144.25 52.2931  13
   4   4  -7 1346.26 53.9439   8
  -4  -4  -6 33203.5 248.545   5
   4   4  -6 33177.5 232.381   5
  -4   4   6 32598.4 239.267   4
  -4   4   6 32513.1 372.977   1
   4   4  -6 32238.4 347.791   2
  -4   4   6 33214.9 234.132  11
  -4  -4  -6 32280.4 226.722  11
   4   4  -6 33545.2 242.361  13
   4   4  -6 32473.6 240.244   8
  -4  -4  -5 2150.34 63.3039   5
   4   4  -5 2014.34 57.5668   5
   4   4  -5 2035.98 88.5003   2
  -4   4   5 2009.83 92.6589   1
  -4   4   5 1901.36 59.2876   4
  -4   4   5 1973.84 55.5329   3
  -4   4   5 2059.62 58.5778  11
  -4  -4  -5 2127.50 57.2815  11
   4   4  -5 2001.07 60.9042  13
   4   4  -5 1806.20 57.7409   8
   4   4  -4 6638.74 96.5553   5
  -4  -4  -4 6628.74 103.238   5
  -4   4   4 6682.13 103.740   4
  -4   4   4 6618.97 156.351   1
  -4   4   4 6637.47 96.0343   3
   4   4  -4 6918.55 155.456   2
   4   4  -4 6638.73 103.223  13
  -4   4   4 6862.64 98.1407  11
  -4   4   3 33367.9 205.324   3
  -4   4   3 32916.9 330.245   1
   4   4  -3 31753.6 324.927   2
  -4   4   3 32497.4 218.799   4
  -4   4   3 33979.2 207.146  11
   4   4  -3 32614.5 217.679  13
   4   4  -3 32635.5 216.685   8
  -4   4   2 115471. 399.423   4
   4   4  -2 116756. 398.378  13
   4   4  -2 116290. 398.464   8
  -4   4   1 44077.3 365.776   1
   4   4  -1 41928.8 362.511   2
  -4   4   0 12376.1 192.955   1
   4   4   0 12540.3 200.027   2
  -4   4  -1 44310.5 367.117   1
   4   4   1 44880.5 375.291   2
  -4   4  -2 115903. 399.164   7
   4   4   2 114745. 606.723   2
  -4   4  -2 114744. 601.016   1
   4   4   2 116199. 411.399  12
  -4   4  -3 32519.3 221.227   7
   4   4   3 33004.0 219.238   4
   4   4   3 32894.8 329.187   2
  -4   4  -3 32033.7 213.042   3
  -4   4  -3 32866.6 332.561   1
  -4   4  -3 32241.4 203.667  11
  -4   4  -3 32656.1 222.359  12
   4   4   3 32521.6 222.459  12
   4   4   3 32960.3 211.473   8
   4   4   4 6836.15 104.060   4
  -4   4  -4 6682.42 105.247   7
   4   4   4 6945.32 155.884   2
  -4   4  -4 6682.36 101.701   3
  -4   4  -4 6688.30 161.765   1
   4   4   4 6727.79 104.612  12
  -4   4  -4 6843.60 99.0241  11
  -4   4  -4 6862.92 103.859  12
   4   4   4 6906.40 100.147   8
   4  -4  -4 6868.90 96.1928   8
   4   4   4 6899.70 98.7274   7
   4   4   4 7089.31 101.865  10
  -4   4  -5 2205.86 65.8376   7
   4   4   5 2257.80 93.0208   2
  -4   4  -5 2253.46 63.1097   3
   4   4   5 2410.12 67.6198   1
  -4   4  -5 2204.79 99.0200   1
   4   4   5 2188.03 62.5532  12
  -4   4  -5 2158.29 60.8952  12
  -4   4  -5 2263.66 61.3510  11
   4  -4  -5 2020.51 57.9982   8
   4   4   5 2220.29 61.2232   7
   4   4   5 2137.20 61.4175  10
   4   4   6 32033.1 235.859   4
  -4   4  -6 32227.6 239.156   3
   4   4   6 32784.8 275.334   1
   4   4   6 32743.1 235.647  12
  -4  -4   6 32907.8 220.334  11
  -4   4  -6 32612.5 234.463  11
   4  -4  -6 32460.3 236.247   8
   4   4   6 33073.2 240.733   7
  -4   4  -7 1014.77 51.8940   7
   4   4   7 1282.27 51.6319   4
  -4   4  -7 1248.25 44.8641   5
  -4   4  -7 1255.79 53.7506   3
   4   4   7 1253.64 63.3118   1
  -4  -4   7 1255.44 48.6681  11
   4   4   7 1231.47 49.9260  12
  -4   4  -7 1237.62 52.8104  11
   4  -4  -7 1276.17 53.2562   8
   4   4   7 1233.81 55.2483  10
   4   4   8 39032.9 274.878   4
  -4   4  -8 39355.7 253.576   5
  -4   4  -8 38991.1 287.905   3
  -4  -4   8 39207.2 266.731  11
  -4   4  -8 38592.2 281.238  11
   4  -4  -8 39559.8 291.500   8
   4   4   8 38943.4 287.834  10
   4   4   9 32529.3 257.515   4
  -4   4  -9 33338.6 246.722   5
  -4   4  -9 32765.0 270.272   3
  -4  -4   9 32730.5 254.043  11
  -4   4  -9 32225.0 268.738  11
   4  -4  -9 33112.2 283.510   8
   4   4   9 33001.1 279.702   7
   4   4   9 33141.2 276.114  10
   4   4  10 9854.01 141.544   4
  -4   4 -10 10030.6 142.764   5
  -4   4 -10 9905.04 154.359   3
  -4  -4  10 10250.8 146.829  11
  -4   4 -10 10178.0 156.721  11
   4  -4 -10 10158.4 161.726   8
   4   4  10 9766.55 158.527   7
   4   4  10 10338.1 158.503  10
  -4   4 -11 10885.0 152.562   5
  -4   4 -11 10941.7 161.899   3
  -4   4 -11 11006.4 162.582  11
  -4  -4  11 10970.6 153.649  11
   4  -4 -11 11084.6 171.452   8
   4   4  11 11036.1 167.625   7
   4   4  11 11015.9 164.857  10
  -4   4 -12 228.750 31.7013   5
  -4   4 -12 243.676 37.0198   3
  -4  -4  12 303.087 34.9486  11
  -4   4 -12 298.568 38.4549  11
   4   4  12 269.795 37.5893   7
   4  -4 -12 271.250 39.6897   8
   4   4  12 314.035 39.6830  10
  -4   4 -13 4116.13 89.8525   5
  -4   4 -13 4181.78 92.9939   3
  -4  -4  13 4095.78 99.3009   3
  -4  -4  13 4100.99 90.8873  11
  -4   4 -13 4066.37 95.2353  11
   4  -4 -13 4233.61 103.365   8
   4   4  13 4187.15 95.7560  10
   4   4  13 4253.97 98.9215   7
  -4   4 -14 2988.57 71.7476   5
  -4   4 -14 2999.79 72.6084   3
  -4  -4  14 3120.28 80.3973   3
  -4  -4  14 3049.90 72.0191  11
   4   4  14 3204.40 79.0612   7
  -4   4 -14 3099.89 76.2301  11
   4   4  14 3074.01 75.5155  10
  -4   4 -15 1870.51 49.5614   5
  -4   4 -15 1911.97 49.5592   3
  -4  -4  15 1724.76 53.4188   3
  -4  -4  15 1788.54 47.7741  11
  -4   4 -15 1720.92 54.2696  13
   4   4  15 1950.73 53.8158   7
  -4   4 -15 1856.11 52.2894  11
   4   4  15 1828.52 50.3722  10
  -4   4 -16 1072.61 34.4896  13
  -4   4 -16 1052.55 30.8493  11
   4  -4 -16 1077.04 36.4086   8
  -4  -5 -16 1090.19 35.6031   5
   4   5 -15 3255.62 59.0697   5
  -4  -5 -15 3496.84 70.8148   5
  -4   5  15 3399.13 63.8944  11
   4   5 -14 2054.09 58.5270   5
  -4  -5 -14 2136.97 65.5337   5
  -4   5  14 2003.96 59.4933  11
   4   5 -14 1988.77 57.1125  13
  -4  -5 -14 2011.18 55.6829  11
   4   5 -13 963.288 48.0607   5
  -4  -5 -13 996.770 54.9022   5
  -4   5  13 898.217 47.3134  11
   4   5 -13 883.508 47.4837  13
  -4  -5 -13 930.018 45.5593  11
   4   5 -13 899.487 43.1228   8
  -4  -5 -12 1858.85 75.2412   5
   4   5 -12 1824.26 67.6099   5
  -4   5  12 1810.40 66.9326  11
   4   5 -12 1843.00 68.9288  13
  -4  -5 -12 1830.13 65.0535  11
   4   5 -12 1790.07 62.9351   8
  -4  -5 -11 2137.65 80.2789   5
   4   5 -11 2516.99 79.4177   5
  -4   5  11 2329.72 65.6280   3
  -4   5  11 2326.20 76.4797  11
   4   5 -11 2237.50 78.6859  13
  -4  -5 -11 2223.18 72.5720  11
   4   5 -11 2370.01 74.4606   8
   4   5 -10 11687.0 164.066   5
  -4   5  10 11363.6 156.990   4
  -4   5  10 11490.3 142.838   3
  -4   5  10 11421.8 161.924  11
  -4  -5 -10 11407.8 156.393  11
   4   5 -10 11614.1 169.582  13
   4   5 -10 11726.5 161.146   8
   4   5  -9 43267.0 312.070   5
  -4   5   9 44422.7 515.958   1
  -4   5   9 44677.2 308.568   4
  -4   5   9 44285.1 278.153   3
  -4   5   9 43099.1 306.060  11
  -4  -5  -9 43739.4 297.170  11
   4   5  -9 43188.6 319.490  13
   4   5  -9 43656.7 306.731   8
   4   5  -8 3784.69 93.1569   5
  -4   5   8 3589.05 147.444   1
  -4   5   8 3535.10 88.8047   4
  -4   5   8 3635.63 80.2949   3
  -4   5   8 3823.64 89.0931  11
   4   5  -8 3658.29 94.7866  13
  -4  -5  -8 3759.52 86.4539  11
   4   5  -8 3739.58 91.5256   8
   4   5  -7 9160.15 137.402   5
  -4   5   7 9233.00 139.701   4
  -4   5   7 9544.22 224.581   1
   4   5  -7 9296.67 194.088   2
  -4   5   7 9248.03 123.864   3
  -4   5   7 9462.65 132.335  11
  -4  -5  -7 9256.91 127.968  11
   4   5  -7 9411.11 141.421  13
   4   5  -7 9481.65 137.435   8
   4   5  -6 9957.45 136.899   5
  -4   5   6 10013.7 139.305   4
  -4   5   6 10045.8 217.582   1
  -4   5   6 9809.96 123.598   3
   4   5  -6 9995.50 198.942   2
   4   5  -6 10185.7 141.307  13
  -4   5   6 9818.49 129.868  11
   4   5  -6 10176.2 136.953   8
  -4  -5  -5 1611.36 57.7684   5
  -4   5   5 1640.21 57.8620   4
  -4   5   5 1651.88 88.2411   1
  -4   5   5 1539.71 49.9092   3
   4   5  -5 1616.88 81.4589   2
  -4   5   5 1588.06 52.5013  11
   4   5  -5 1582.44 57.3420  13
   4   5  -5 1643.94 56.1028   8
   4   5  -4 2777.07 67.6468   5
  -4   5   4 2579.38 70.2267   4
  -4   5   4 2712.96 106.902   1
  -4   5   4 2687.20 62.7813   3
   4   5  -4 2705.14 102.995   2
   4   5  -4 2630.06 61.2835  12
  -4   5   4 2614.99 63.1341  11
  -4   5   4 2641.16 65.1430  12
   4   5  -4 2879.82 71.0566  13
   4   5  -4 2633.04 67.8068   8
   4   5  -3 25032.5 192.137   5
  -4   5   3 25919.4 203.632   4
  -4   5   3 25778.1 309.997   1
  -4   5   3 25291.4 183.956   3
   4   5  -3 23919.6 294.268   2
  -4   5   3 25234.7 183.339  11
   4   5  -3 23794.3 197.387  13
  -4   5   3 25415.0 198.215  12
   4   5  -3 25433.0 188.573  12
  -4   5   3 25174.7 185.905   7
   4   5  -2 21408.1 172.894   5
   4   5  -2 21678.9 278.696   2
  -4   5   2 20587.0 272.542   1
  -4   5   2 21768.3 168.606   3
   4   5  -2 21409.0 177.683  12
  -4   5   2 21772.3 182.216  12
  -4   5   2 21428.8 170.941   7
   4   5  -2 20157.0 176.136   8
   4   5  -1 14873.3 143.506   5
  -4   5   1 14895.4 143.857   7
  -4   5   1 15594.3 231.262   1
  -4   5   1 15319.2 149.822   4
  -4   5   1 15211.3 140.727   3
   4   5  -1 14375.7 148.017  12
   4   5  -1 14820.8 146.457  13
  -4   5   1 14807.3 152.175  12
  -4   5   1 14971.3 151.049   9
   4   5  -1 14786.9 147.671   8
   4   5   0 69649.9 310.182   5
   4   5   0 69618.4 303.841   4
  -4   5   0 71109.7 318.197   7
   4   5   0 70739.4 498.585   2
  -4   5   0 70619.6 305.875   3
  -4   5   0 71683.7 313.057   4
  -4   5   0 70572.4 490.444   1
   4   5   0 71730.8 329.628  12
  -4   5   0 70477.7 332.136  12
   4   5   0 70425.4 314.586  13
   4   5   0 70794.8 318.075   8
  -4   5   0 71125.4 316.332   9
  -4   5  -1 14435.7 145.632   7
   4   5   1 14603.3 143.563   4
   4   5   1 14798.6 228.943   2
  -4   5  -1 14494.4 141.562   3
  -4   5  -1 14400.1 137.804   4
  -4   5  -1 14035.6 222.591   1
  -4   5  -1 14029.8 150.872  12
   4   5   1 14336.3 145.251   8
  -4   5  -2 21030.4 181.145   7
   4   5   2 20549.5 175.288   4
   4   5   2 20784.7 275.969   2
  -4   5  -2 21388.1 174.800   3
  -4   5  -2 20966.8 273.978   1
   4   5   2 21355.0 186.560  12
   4   5   2 21513.6 178.208   8
  -4   5  -3 25997.3 209.290   7
   4   5   3 24976.9 199.814   4
   4   5   3 25373.8 307.497   2
  -4   5  -3 26234.7 316.995   1
  -4   5  -3 26072.0 208.348  12
   4   5   3 26271.9 210.362  12
  -4   5  -3 25652.4 183.217  11
   4   5   3 25880.4 199.410   8
   4   5   3 25965.8 186.158   7
   4   5   3 25997.1 187.512  10
   4   5   4 2615.75 69.6587   4
  -4   5  -4 2722.67 72.3408   7
  -4   5  -4 2718.71 110.029   1
   4   5   4 2778.52 107.350   2
  -4   5  -4 2518.95 67.0357   3
   4   5   4 2685.13 70.0418  12
  -4   5  -4 2797.40 64.7247  11
  -4   5  -4 2694.63 70.0207  12
   4   5   4 2662.36 67.3152   8
   4   5   4 2859.00 68.0959   7
   4   5   4 2737.45 66.4398  10
  -4   5  -5 1507.26 56.2491   7
   4   5   5 1683.53 57.6757   4
   4   5   5 1575.06 84.2851   2
  -4   5  -5 1531.86 55.1972   3
  -4   5  -5 1648.02 90.9846   1
   4   5   5 1456.42 54.2144  12
  -4   5  -5 1494.99 53.4412  12
  -4   5  -5 1474.72 50.5590  11
   4   5   5 1586.84 53.8360  10
   4  -5  -5 1468.44 51.6137   8
   4   5   5 1444.58 53.0621   7
   4   5   6 9704.39 136.600   4
  -4   5  -6 9811.21 137.584   3
   4   5   6 9808.65 136.313  12
  -4   5  -6 9812.17 131.381  12
  -4   5  -6 9753.27 130.324  11
   4  -5  -6 9714.80 132.674   8
   4   5   6 10144.8 138.471   7
   4   5   6 9826.48 137.162  10
  -4   5  -7 9482.28 145.058   7
   4   5   7 9630.93 139.831   4
  -4   5  -7 9429.15 140.416   3
  -4   5  -7 9279.01 132.227  11
   4   5   7 9535.04 135.554  12
   4  -5  -7 9334.84 137.452   8
   4   5   8 3811.27 91.0089   4
  -4   5  -8 3932.98 81.1851   5
  -4   5  -8 3951.98 96.0628   3
  -4   5  -8 3749.56 89.6738  11
   4  -5  -8 3788.03 94.1409   8
   4   5   8 3715.78 95.2356  10
   4   5   9 43187.8 307.284   4
  -4   5  -9 43547.0 277.354   5
  -4   5  -9 43563.4 322.511   3
  -4  -5   9 43028.5 283.489  11
  -4   5  -9 42864.8 304.232  11
   4  -5  -9 43966.3 329.330   8
   4   5   9 44424.9 326.104   7
   4   5   9 43851.3 323.313  10
   4   5  10 11082.2 155.135   4
  -4   5 -10 10947.9 146.891   5
  -4   5 -10 11161.2 165.688   3
  -4  -5  10 11432.2 150.426  11
  -4   5 -10 11187.3 160.069  11
   4  -5 -10 11361.8 171.170   8
   4   5  10 10952.6 173.610   7
   4   5  10 10980.9 167.508  10
   4   5  11 2183.22 69.8620   4
  -4   5 -11 2113.73 68.0178   5
  -4   5 -11 2307.52 78.9572   3
  -4  -5  11 2274.91 70.3905  11
  -4   5 -11 2265.90 73.8763  11
   4  -5 -11 2306.04 82.5896   8
   4   5  11 1965.82 76.0317  10
   4   5  11 2104.71 80.6143   7
  -4   5 -12 1802.60 62.0007   5
  -4   5 -12 1903.75 70.6419   3
  -4  -5  12 1782.70 61.8467  11
  -4   5 -12 1742.91 65.2234  11
   4  -5 -12 1778.55 73.5772   8
   4   5  12 1712.71 68.5082  10
   4   5  12 1908.09 73.3163   7
  -4   5 -13 942.927 44.9606   5
  -4   5 -13 930.823 48.6175   3
  -4  -5  13 954.043 50.1306   3
  -4  -5  13 876.119 42.5423  11
   4   5  13 957.876 51.7772   7
   4  -5 -13 915.261 52.4638   8
  -4   5 -13 966.722 47.4329  11
   4   5  13 922.954 49.8762  10
  -4   5 -14 1902.06 53.9402   5
  -4   5 -14 1865.27 58.0632   3
  -4  -5  14 1929.99 61.5878   3
  -4   5 -14 1927.10 63.0675  13
   4   5  14 1911.67 61.4197   7
   4  -5 -14 1963.88 64.6976   8
  -4   5 -14 1982.39 57.2168  11
   4   5  14 1810.95 58.6330  10
  -4   5 -15 3436.84 58.3277   5
  -4   5 -15 3434.38 63.2851   3
  -4  -5  15 3620.99 69.7221   3
  -4   5 -15 3490.92 70.2472  13
   4   5  15 3492.31 67.9352   7
  -4   5 -15 3339.11 60.8364  11
   4  -5 -15 3313.46 69.9684   8
  -4   5 -16 1123.48 34.5839  13
  -4  -5  16 1109.99 35.0694   3
   4   6 -15 4156.80 62.3648   5
  -4   6  15 4106.36 57.5560  11
   4   6 -14 2469.10 62.2380   5
  -4  -6 -14 2560.68 68.3323   5
  -4   6  14 2514.57 58.9975  11
   4   6 -14 2390.91 60.9252  13
   4   6 -13 544.581 38.1031   5
  -4  -6 -13 487.421 40.2442   5
  -4   6  13 537.815 36.0668  11
   4   6 -13 534.633 39.0398  13
   4   6 -12 3007.21 84.4139   5
  -4  -6 -12 3072.79 89.7990   5
   4   6 -12 2976.77 85.0938  13
  -4   6  12 3064.76 79.5137  11
   4   6 -12 2991.53 73.8231   8
  -4  -6 -11 30987.2 284.840   5
  -4   6  11 30510.5 252.355   4
  -4   6  11 30782.5 252.133  11
   4   6 -11 31153.6 270.614  13
   4   6 -11 30785.1 245.872   8
  -4  -6 -10 37605.8 315.961   5
   4   6 -10 38106.3 300.488   5
  -4   6  10 36904.1 287.479   4
  -4   6  10 36809.9 276.825  11
   4   6 -10 36030.3 296.467  13
   4   6 -10 36070.0 274.276   8
  -4  -6  -9 5960.34 131.445   5
   4   6  -9 5722.29 118.074   5
  -4   6   9 6264.06 120.442   4
  -4   6   9 6189.31 102.015   3
   4  -6   9 6351.51 204.528   1
  -4   6   9 6145.44 200.751   1
   4   6  -9 6492.69 129.601  13
  -4   6   9 6105.01 115.735  11
   4   6  -9 6280.46 117.512   8
   4   6  -8 4580.48 105.840   5
  -4  -6  -8 4624.18 112.509   5
  -4   6   8 4565.62 87.9720   3
   4  -6   8 4357.48 167.323   1
  -4   6   8 4189.27 102.065   4
  -4   6   8 4449.13 165.564   1
  -4   6   8 4546.53 97.7653  11
   4   6  -8 4816.26 110.278  13
   4   6  -8 4571.09 101.396   8
   4   6  -7 82180.3 416.052   5
  -4   6   7 81851.4 664.538   1
   4  -6   7 79912.5 672.094   1
  -4   6   7 79675.5 421.827   4
  -4   6   7 80412.3 356.450   3
   4   6  -7 80461.6 572.133   2
  -4   6   7 80628.3 381.078  11
   4   6  -7 80862.6 425.061  13
   4   6  -7 80037.1 403.639   8
   4   6  -6 2666.31 76.8234   5
   4   6  -6 2632.73 105.152   2
   4  -6   6 2985.61 129.727   1
  -4   6   6 3075.87 70.5639   3
  -4   6   6 3104.13 83.9449   4
  -4   6   6 2852.63 124.475   1
  -4   6   6 2890.41 71.6184  11
   4   6  -6 2903.10 81.2674  13
   4   6  -6 2855.80 77.1644   8
   4   6  -5 42814.1 282.274   5
  -4   6   5 43497.5 252.972   3
  -4   6   5 42818.2 293.790   4
  -4   6   5 43165.5 451.904   1
   4   6  -5 42288.3 408.632   2
  -4   6   5 43594.1 258.282  11
   4   6  -5 43853.4 293.552  13
   4   6  -5 43335.9 283.851   8
   4   6  -4 38887.5 262.898   5
  -4   6   4 38896.2 272.467   4
  -4   6   4 38410.1 409.551   1
  -4   6   4 38823.1 235.453   3
   4   6  -4 37922.7 383.228   2
   4   6  -4 38834.5 242.569  12
  -4   6   4 38841.5 233.789  11
  -4   6   4 39378.9 258.169  12
  -4   6   4 39064.8 250.751   7
   4   6  -4 39043.0 261.788   8
   4   6  -3 35038.0 243.276   5
  -4   6   3 36843.8 394.001   1
  -4   6   3 35668.9 223.464   3
   4   6  -3 34816.4 370.545   2
   4   6  -3 35524.8 237.371  12
  -4   6   3 36239.1 217.281  11
  -4   6   3 36292.3 249.123  12
  -4   6   3 36119.2 239.260   7
   4   6  -3 36482.1 247.742   8
   4   6  -2 8063.56 115.716   5
   4   6  -2 8314.47 102.669   4
   4   6  -2 8271.11 180.335   2
  -4   6   2 8439.44 184.331   1
  -4   6   2 8440.02 120.695   4
  -4   6   2 8774.30 111.157   3
  -4   6   2 8639.70 104.289  11
  -4   6   2 8906.35 125.154  12
   4   6  -2 8292.37 117.511  13
   4   6  -2 8163.83 116.661  12
  -4   6   2 8406.69 115.739   7
  -4   6   2 7534.88 117.173   9
   4   6  -1 51888.8 288.525   5
  -4   6   1 53438.8 290.896   7
   4   6  -1 54533.7 268.916   4
   4   6  -1 50665.9 444.321   2
  -4   6   1 53515.2 272.540   3
  -4   6   1 52718.3 450.511   1
  -4   6   1 54205.4 293.893   4
   4   6  -1 53970.3 298.329  12
  -4   6   1 53661.4 306.102  12
   4   6  -1 53824.3 287.435  13
  -4   6   1 54002.9 302.606   9
   4   6   0 75174.5 345.427   5
  -4   6   0 76351.1 352.469   7
   4   6   0 76428.6 328.493   4
  -4   6   0 76201.5 326.537   3
  -4   6   0 76607.5 546.603   1
  -4   6   0 76388.3 340.664   4
   4   6   0 76514.0 362.134  12
  -4   6   0 76828.9 367.525  12
   4   6   0 77725.4 340.512  13
   4   6   0 77179.4 354.017   8
  -4   6   0 76674.8 348.363   9
   4   6   1 52822.8 283.292   4
  -4   6  -1 53685.2 295.982   7
   4   6   1 52572.3 276.153   6
   4   6   1 53779.3 458.239   2
  -4   6  -1 53152.9 281.351   3
  -4   6  -1 52742.9 456.646   1
  -4   6  -1 52360.8 274.599   4
  -4   6  -1 51608.6 307.804  12
   4   6   1 53314.4 293.502   8
  -4   6  -1 51427.2 277.503   9
  -4   6  -2 7991.95 120.892   7
   4   6   2 8568.38 119.699   4
  -4   6  -2 8083.18 184.197   1
  -4   6  -2 8023.53 105.343   4
   4   6   2 8383.33 185.357   2
  -4   6  -2 7896.52 112.564   3
  -4   6  -2 8633.82 104.545  11
   4   6   2 8979.78 127.692  12
   4   6   2 8372.43 119.915   8
  -4   6  -2 8093.16 108.526   9
   4   6   2 8831.88 106.979  10
   4   6   2 8570.33 106.141   7
  -4   6  -3 35924.2 257.757   7
   4   6   3 34768.8 383.137   2
  -4   6  -3 35675.1 243.270   3
  -4   6  -3 34693.6 390.689   1
  -4   6  -3 35860.3 214.216   4
  -4   6  -3 36202.0 256.954  12
   4   6   3 35868.2 257.263  12
  -4   6  -3 35781.7 216.677  11
   4   6   3 34810.2 249.491   8
   4   6   3 35528.1 225.270  10
   4   6   3 35981.3 229.133   7
  -4   6  -4 38594.4 271.386   7
   4   6   4 39036.1 265.789   4
  -4   6  -4 37784.1 418.920   1
   4   6   4 38501.6 413.327   2
  -4   6  -4 37145.9 266.423  12
   4   6   4 38567.5 270.105  12
  -4   6  -4 38648.9 233.878  11
   4   6   4 38147.3 261.527   8
   4   6   4 37752.7 245.177  10
   4   6   4 37940.6 250.330   7
   4   6   5 44245.1 291.499   4
  -4   6  -5 42754.8 462.843   1
   4   6   5 44284.1 294.079  12
  -4   6  -5 43482.5 257.650  11
  -4   6  -5 42975.9 281.902  12
   4  -6  -5 43823.6 270.063   8
   4   6   5 43334.3 276.479  10
   4   6   5 43871.4 282.284   7
   4   6   6 2970.17 80.4705   4
  -4   6  -6 2794.26 79.2628   3
   4   6   6 2914.92 80.7478  12
  -4   6  -6 2807.13 74.4386  12
  -4   6  -6 2960.43 72.3363  11
   4   6   6 2964.82 78.2988  10
   4  -6  -6 2816.81 75.7446   8
   4   6   6 3067.05 81.6055   7
   4   6   7 79664.8 417.980   4
  -4   6  -7 80051.9 427.712   7
  -4   6  -7 81362.3 421.605   3
   4   6   7 79471.5 406.417  12
  -4   6  -7 79290.0 378.074  11
   4   6   7 82560.9 428.103   7
   4  -6  -7 79811.0 406.387   8
   4   6   7 81765.1 418.738  10
   4   6   8 4420.89 103.434   4
  -4   6  -8 4516.21 106.413   7
  -4   6  -8 4427.92 106.363   3
  -4   6  -8 4470.15 95.5854  11
   4  -6  -8 4490.18 104.143   8
   4   6   9 6024.95 119.319   4
  -4   6  -9 6105.16 103.950   5
  -4   6  -9 6073.60 125.620   3
  -4   6  -9 6058.09 113.761  11
   4  -6  -9 6081.75 124.392   8
   4   6   9 5775.01 126.217   7
   4   6  10 36724.9 289.289   4
  -4   6 -10 36934.0 257.971   5
  -4   6 -10 37811.1 304.849   3
  -4   6 -10 36073.1 272.641  11
   4  -6 -10 36942.5 306.141   8
   4   6  10 37672.5 305.471  10
   4   6  10 37289.3 310.067   7
  -4   6 -11 30355.2 232.935   5
   4   6  11 30946.9 252.250   4
  -4   6 -11 30957.2 274.240   3
  -4   6 -11 30470.0 247.652  11
   4  -6 -11 30615.8 278.505   8
   4   6  11 30649.8 279.380   7
  -4   6 -12 3056.91 86.9278   3
  -4   6 -12 2986.21 73.2293   5
   4   6  12 3089.12 89.4293   7
   4  -6 -12 3010.67 88.5490   8
  -4   6 -12 3036.87 77.1296  11
   4   6  12 3093.82 88.1734  10
  -4   6 -13 514.649 32.6729   5
  -4   6 -13 459.576 37.8838   3
  -4  -6  13 462.406 38.2945   3
  -4   6 -13 515.049 40.9613  13
   4   6  13 471.432 40.7775   7
   4  -6 -13 523.847 41.5865   8
  -4   6 -13 514.299 34.0976  11
   4   6  13 486.035 39.3584  10
  -4   6 -14 2559.94 54.4890   5
  -4   6 -14 2599.89 64.8108   3
  -4  -6  14 2561.97 65.8928   3
  -4   6 -14 2478.93 67.1677  13
   4   6  14 2502.31 66.3998   7
   4  -6 -14 2544.99 69.4347   8
  -4   6 -14 2574.26 55.2126  11
   4   6  14 2622.01 66.5779  10
  -4  -6  15 4491.94 72.4628   3
  -4   6 -15 4592.39 75.0080  13
   4   6  15 4563.16 70.5846   7
   4  -6 -15 4614.53 75.9347   8
  -4  -7 -15 4670.76 67.9186   5
   4   7 -14 4638.04 77.6416   5
  -4  -7 -14 4480.97 82.2430   5
   4   7 -14 4530.94 77.5394  13
   4   7 -13 6683.76 107.321   5
  -4  -7 -13 6677.42 114.417   5
  -4   7  13 6703.22 93.1643  11
   4   7 -13 6638.85 107.898  13
   4   7 -12 1551.75 60.8606   5
  -4  -7 -12 1549.34 64.4104   5
  -4   7  12 1425.82 51.3082  11
   4   7 -12 1476.33 61.2716  13
   4   7 -11 1227.48 58.9094   5
  -4  -7 -11 1252.38 63.3218   5
  -4   7  11 1182.72 54.6436   4
  -4   7  11 1328.39 53.2510  11
   4   7 -11 1218.19 60.7318  13
   4   7 -11 1263.20 52.3017   8
   4   7 -10 28078.5 259.918   5
  -4  -7 -10 28713.6 277.124   5
  -4   7  10 28509.9 256.861   4
  -4   7  10 28062.5 230.229  11
   4   7 -10 28738.7 265.789  13
   4   7 -10 28345.5 236.947   8
   4   7  -9 4093.82 103.000   5
  -4  -7  -9 4107.65 110.941   5
  -4   7   9 4157.28 103.626   4
  -4   7   9 4138.90 91.3938  11
   4   7  -9 4085.25 95.2608   8
   4   7  -8 12577.9 175.168   5
  -4  -7  -8 12655.2 186.491   5
   4  -7   8 12045.3 278.831   1
  -4   7   8 12800.9 176.989   4
  -4   7   8 12510.4 282.105   1
  -4   7   8 12501.3 152.599  11
   4   7  -8 12899.5 180.375  13
   4   7  -8 12165.4 162.650   8
   4   7  -7 22192.5 228.096   5
  -4  -7  -7 21456.7 240.310   5
   4  -7   7 22290.8 371.383   1
  -4   7   7 22658.3 234.840   4
  -4   7   7 22250.0 366.634   1
  -4   7   7 22665.9 198.756  11
   4   7  -7 23506.2 238.576  13
   4   7  -7 22205.1 215.769   8
   4   7  -6 5418.16 110.038   5
  -4  -7  -6 5320.58 117.211   5
   4   7  -6 5488.70 154.624   2
   4  -7   6 5690.83 185.680   1
  -4   7   6 5454.39 114.051   4
  -4   7   6 5301.36 174.620   1
  -4   7   6 5387.68 90.9738   3
  -4   7   6 5304.72 94.6590  11
   4   7  -6 5465.54 113.685  13
  -4   7   6 5249.00 100.734   7
   4   7  -6 5368.83 106.985   8
  -4  -7  -5 3574.71 92.8678   5
   4   7  -5 3866.16 92.6947   5
   4   7  -5 3561.07 125.660   2
  -4   7   5 3611.38 92.4559   4
  -4   7   5 3689.71 142.006   1
  -4   7   5 3518.27 73.4996   3
  -4   7   5 3755.14 76.6764  11
  -4   7   5 3658.92 85.8289  12
  -4   7   5 3720.75 85.2632   7
   4   7  -5 3829.04 88.7673   8
   4   7  -4 80186.8 401.030   5
   4   7  -4 81786.3 586.449   2
  -4   7   4 80683.0 410.394   4
  -4   7   4 82145.2 345.801   3
   4   7  -4 82244.8 371.312  12
   4   7  -4 79524.7 396.578  13
  -4   7   4 82372.4 399.424  12
  -4   7   4 80536.0 387.995   7
   4   7  -4 82239.8 393.473   8
   4   7  -3 64348.0 347.914   5
  -4   7   3 64804.6 548.547   1
  -4   7   3 65421.5 307.916   3
   4   7  -3 64765.8 522.512   2
   4   7  -3 64854.1 341.046  12
  -4   7   3 63774.0 353.040  12
   4   7  -3 64581.7 347.380   8
  -4   7   3 64843.2 343.155   7
  -4   7   3 65231.1 369.564   9
   4   7  -2 32828.9 247.474   5
   4   7  -2 32968.1 209.422   4
  -4   7   2 32506.1 217.322   3
   4   7  -2 33117.6 377.797   2
  -4   7   2 33599.1 388.139   1
  -4   7   2 33338.3 248.507   4
   4   7  -2 32917.6 245.794  12
  -4   7   2 32482.7 253.931  12
   4   7  -2 33115.0 242.188  13
   4   7  -2 33396.6 244.311   8
  -4   7   2 32845.1 241.549   7
   4   7  -1 7973.49 121.547   5
  -4   7   1 8184.27 122.154   7
   4   7  -1 7948.55 108.791   4
  -4   7   1 7978.88 110.228   3
   4   7  -1 7856.25 186.162   2
  -4   7   1 7947.20 189.336   1
  -4   7   1 8196.12 120.641   4
   4   7  -1 8230.81 125.832  12
  -4   7   1 8087.62 127.352  12
   4   7  -1 8057.81 118.368  13
  -4   7   1 8371.39 125.844   9
   4   7   0 17974.2 180.751   5
  -4   7   0 18215.7 182.123   7
   4   7   0 18160.0 178.108   6
   4   7   0 18172.4 167.236   4
  -4   7   0 17929.5 165.935   3
  -4   7   0 18224.9 283.559   1
  -4   7   0 17742.4 173.055   4
   4   7   0 17667.9 186.783  12
   4   7   0 17605.8 169.803  13
  -4   7   0 18076.9 191.533  12
  -4   7   0 17346.2 173.223   9
  -4   7  -1 8055.09 125.155   7
   4   7   1 7950.06 117.291   6
   4   7   1 7950.69 114.796   4
  -4   7  -1 7837.10 112.768   3
  -4   7  -1 7931.60 112.265   4
  -4   7  -1 7755.31 187.529   1
  -4   7  -1 8145.72 129.130  12
  -4   7  -1 7842.23 114.173   9
  -4   7  -2 33422.4 254.961   7
   4   7   2 32594.9 232.671   6
   4   7   2 32353.9 240.471   4
  -4   7  -2 33315.5 388.251   1
   4   7   2 32418.2 385.065   2
  -4   7  -2 32032.5 232.657   3
  -4   7  -2 33081.2 219.608   4
   4   7   2 32860.7 258.336  12
   4   7   2 32806.3 215.375   7
   4   7   2 32387.9 247.350   8
   4   7   2 32909.5 209.393  10
  -4   7  -3 67333.6 368.095   7
   4   7   3 64941.1 329.179   6
   4   7   3 64814.5 350.043   4
   4   7   3 64543.2 557.120   2
  -4   7  -3 66589.7 344.643   3
  -4   7  -3 66620.6 561.108   1
   4   7   3 66723.7 371.460  12
  -4   7  -3 65487.5 367.736  12
   4   7   3 67035.9 325.877   7
  -4   7  -3 65217.9 313.675   9
   4   7   3 67052.3 355.992   8
   4   7   3 66010.5 314.290  10
  -4   7  -4 78834.2 413.874   7
  -4   7  -4 81298.5 639.946   1
  -4   7  -4 84570.3 397.770   3
   4   7   4 83617.7 421.059  12
  -4   7  -4 82356.3 408.493  12
   4   7   4 82130.5 407.910   8
   4   7   4 81059.2 370.810  10
   4   7   4 80823.2 378.373   7
   4   7   5 3702.20 91.4359   4
  -4   7  -5 3604.41 89.1824   3
  -4   7  -5 3700.02 145.503   1
  -4   7  -5 3652.39 88.7618  12
   4   7   5 3709.53 93.3626  12
   4   7   5 3764.76 87.8768   7
   4   7   5 3734.48 85.5266  10
   4   7   6 5417.52 112.587   4
  -4   7  -6 5557.51 116.175   7
  -4   7  -6 5444.34 94.5509  11
   4   7   6 5510.68 111.750  12
  -4   7  -6 5562.64 107.160  12
   4  -7  -6 5483.91 105.494   8
   4   7   6 5427.53 107.883  10
   4   7   6 5400.76 110.061   7
  -4   7  -7 22247.1 231.853   7
   4   7   7 22067.4 228.426   4
   4   7   7 21907.8 222.790  12
  -4   7  -7 22176.6 195.527  11
  -4   7  -7 22827.0 210.236  12
   4  -7  -7 22092.5 217.773   8
   4   7   7 22589.4 225.937  10
   4   7   7 22080.6 228.439   7
   4   7   8 12510.6 173.265   4
  -4   7  -8 12082.4 175.781   7
  -4   7  -8 12204.3 172.634   3
   4   7   8 12366.3 164.306  12
  -4   7  -8 12139.9 149.353  11
   4  -7  -8 12134.3 168.500   8
   4   7   8 12128.2 171.979  10
   4   7   9 4219.65 102.610   4
  -4   7  -9 4108.15 105.649   3
  -4   7  -9 4170.08 90.1794  11
   4  -7  -9 4001.89 102.411   8
   4   7  10 28475.4 253.712   4
  -4   7 -10 29010.5 228.016  11
   4   7  10 28569.5 273.229   7
   4  -7 -10 28149.0 265.245   8
[truncated: 2,680,344 more chars]
